# Supplementary material for: Causal Exposures of Immune Cells in Neuromyelitis Optica Spectrum Disorders: A Mendelian Randomization Study and Flow Cytometry Analysis
Source: Brain Behav. 2026 Apr 16;16(4):e71400. doi: 10.1002/brb3.71400 (PMC13087529; doi:10.1002/brb3.71400)
Supplement: Supplementary file 1 — Table S1: MR primary analysis (IVW) of 731 immune cells and NMOSD risk. Table S2: MR results of the association between 731 immune cells and risk of total 215 NMOSD patients. Table S3: MR results for the association between 731 immune cells and risk of 132 AQP4‐IgG+ NMOSD patients. Table S4: MR results for the association between 731 immune cells and risk of 83 AQP4‐IgG− NMOSD patients. Table S5: Cochran's Q test and horizontal pleiotropy analysis results (MR‐PRESSO and MR‐Egger intercept test) for causal effects of prioritized immune cells on NMOSD. Table S6: Leave‐one‐out analysis results (IVW) for causal effects of prioritized immune cells on NMOSD. Table S7: Instrumental SNP variables for prioritized immune cells on NMOSD. Table S8: MR Steiger analysis of the association between 731 immune cells and NMOSD risk. Table S9: Treatment history of NMOSD patients in the flow cytometry validation cohort. Table S10: The results of the correlation analysis between immune cell phenotypes and clinical data in this cohort. [file BRB3-16-e71400-s001.xlsx]

## Sheet: Supplementary Table S1
Supplementary Table S1: MR primary analysis (IVW) of 731 immune cells and NMOSD risk.
Exposure	Outcome	method	nsnp	pval	or	or_lci95	or_uci95	Pfdr
Effector Memory CD4-CD8- T cell Absolute Count	NMOSD	Inverse variance weighted	15	0.02	0.4	0.25	0.64	0.03
CD45RA- CD28- CD8+ T cell Absolute Count	NMOSD	Inverse variance weighted	149	0.02	1	1	1	0
CD45RA+ CD28- CD8+ T cell Absolute Count	NMOSD	Inverse variance weighted	328	0.02	1	1	1	0
CD45RA+ CD28- CD8+ T cell %T cell	NMOSD	Inverse variance weighted	83	0.02	0.99	0.99	1	0.09
CD38 on CD3- CD19-	NMOSD	Inverse variance weighted	18	0.02	1.61	1.21	2.14	0.16
IgD- CD38+ B cell %lymphocyte	NMOSD	Inverse variance weighted	18	0.02	1.57	1.18	2.07	0.2
IgD on transitional B cell	NMOSD	Inverse variance weighted	23	0.02	1.64	1.2	2.25	0.22
CD45RA+ CD28- CD8+ T cell %CD8+ T cell	NMOSD	Inverse variance weighted	19	0.02	0.99	0.99	1	0.23
CD33+ HLA DR+ CD14- Absolute Count	NMOSD	Inverse variance weighted	17	0.02	0.81	0.7	0.93	0.27
Terminally Differentiated CD4-CD8- T cell %CD4-CD8- T cell	NMOSD	Inverse variance weighted	22	0.02	0.66	0.5	0.87	0.28
CD39+ resting CD4 regulatory T cell %CD4 regulatory T cell	NMOSD	Inverse variance weighted	18	0.02	0.82	0.72	0.94	0.29
CD45RA- CD28- CD8+ T cell %T cell	NMOSD	Inverse variance weighted	79	0.01	0.99	0.98	1	0.42
IgD+ CD38- B cell %B cell	NMOSD	Inverse variance weighted	15	0.01	1.47	1.1	1.95	0.43
CD38 on IgD+ CD38dim B cell	NMOSD	Inverse variance weighted	19	0.01	1.48	1.11	1.97	0.43
CD28- CD8dim T cell %T cell	NMOSD	Inverse variance weighted	19	0.01	1.45	1.09	1.92	0.44
CD33+ HLA DR+ CD14dim Absolute Count	NMOSD	Inverse variance weighted	18	0.01	0.78	0.64	0.94	0.45
CD38 on IgD+ CD24- B cell	NMOSD	Inverse variance weighted	13	0.01	1.66	1.12	2.47	0.46
CD38 on naive-mature B cell	NMOSD	Inverse variance weighted	20	0.01	1.51	1.09	2.1	0.46
CD28- CD25++ CD8+ T cell %CD8+ T cell	NMOSD	Inverse variance weighted	16	0.01	1.73	1.14	2.62	0.47
Effector Memory CD4+ T cell Absolute Count	NMOSD	Inverse variance weighted	15	0.01	1.24	1.04	1.47	0.48
CD66b++ myeloid cell Absolute Count	NMOSD	Inverse variance weighted	14	0.01	0.73	0.57	0.93	0.49
CD40 on CD14- CD16+ monocyte	NMOSD	Inverse variance weighted	15	0.05	0.78	0.63	0.96	0.52
IgD- CD24- B cell %B cell	NMOSD	Inverse variance weighted	13	0.02	1.64	1.09	2.46	0.53
CD127- CD8+ T cell %T cell	NMOSD	Inverse variance weighted	14	0.02	0.6	0.4	0.91	0.54
CD33+ HLA DR+ Absolute Count	NMOSD	Inverse variance weighted	21	0.02	0.81	0.68	0.97	0.56
Central Memory CD8+ T cell %T cell	NMOSD	Inverse variance weighted	15	0.02	0.55	0.33	0.91	0.56
CD24 on memory B cell	NMOSD	Inverse variance weighted	19	0.02	0.76	0.61	0.96	0.57
CD28 on CD4+ T cell	NMOSD	Inverse variance weighted	20	0.02	0.76	0.6	0.96	0.6
CX3CR1 on CD14- CD16-	NMOSD	Inverse variance weighted	8	0.06	0.74	0.57	0.96	0.6
CD39 on CD39+ CD8+ T cell	NMOSD	Inverse variance weighted	16	0.05	0.66	0.46	0.95	0.62
Effector Memory CD4-CD8- T cell %CD4-CD8- T cell	NMOSD	Inverse variance weighted	21	0.03	1.39	1.04	1.85	0.63
CD20 on CD24+ CD27+ B cell	NMOSD	Inverse variance weighted	24	0.04	1.35	1.02	1.79	0.65
CD3 on HLA DR+ CD4+ T cell	NMOSD	Inverse variance weighted	18	0.04	1.34	1.02	1.76	0.65
CD45RA- CD4+ T cell Absolute Count	NMOSD	Inverse variance weighted	10	0.03	1.26	1.02	1.55	0.66
Activated CD4 regulatory T cell Absolute Count	NMOSD	Inverse variance weighted	10	0.03	1.49	1.03	2.16	0.67
CD8+ Natural Killer T %lymphocyte	NMOSD	Inverse variance weighted	21	0.03	1.42	1.03	1.96	0.67
CD24 on IgD+ CD24+ B cell	NMOSD	Inverse variance weighted	18	0.03	0.77	0.6	0.98	0.67
Naive-mature B cell %lymphocyte	NMOSD	Inverse variance weighted	15	0.04	1.7	1.02	2.84	0.67
CD25++ CD4+ T cell Absolute Count	NMOSD	Inverse variance weighted	16	0.04	0.81	0.66	0.99	0.67
CD45 on CD33+ HLA DR+	NMOSD	Inverse variance weighted	13	0.05	1.24	1.01	1.53	0.67
Effector Memory CD8+ T cell Absolute Count	NMOSD	Inverse variance weighted	21	0.03	1.23	1.02	1.47	0.68
CD127 on CD28+ CD45RA+ CD8+ T cell	NMOSD	Inverse variance weighted	12	0.03	1.32	1.03	1.69	0.68
Activated & resting CD4 regulatory T cell %CD4+ T cell	NMOSD	Inverse variance weighted	19	0.04	1.34	1.02	1.75	0.68
CD8 on Central Memory CD8+ T cell	NMOSD	Inverse variance weighted	9	0.05	1.51	1.02	2.23	0.68
CD19 on CD20- CD38- B cell	NMOSD	Inverse variance weighted	17	0.05	0.7	0.5	0.99	0.69
CD80 on myeloid Dendritic Cell	NMOSD	Inverse variance weighted	21	0.05	0.77	0.6	0.99	0.69
Natural Killer %CD3- lymphocyte	NMOSD	Inverse variance weighted	19	0.04	1.2	1.01	1.42	0.7
Terminally Differentiated CD4-CD8- T cell %T cell	NMOSD	Inverse variance weighted	18	0.05	0.72	0.51	1	0.7
CD4+ CD8dim T cell %leukocyte	NMOSD	Inverse variance weighted	11	0.05	1.85	1	3.39	0.7
CD25 on IgD+ CD38- naive B cell	NMOSD	Inverse variance weighted	20	0.05	1.36	1.01	1.84	0.7
CD25 on transitional B cell	NMOSD	Inverse variance weighted	17	0.05	1.45	1	2.12	0.7
CD66b on CD66b++ myeloid cell	NMOSD	Inverse variance weighted	19	0.05	0.77	0.59	1	0.7
CD45 on CD33+ HLA DR+ CD14dim	NMOSD	Inverse variance weighted	12	0.06	0.71	0.51	0.99	0.71
CD86+ plasmacytoid Dendritic Cell Absolute Count	NMOSD	Inverse variance weighted	14	0.05	1.49	0.99	2.23	0.73
Monocytic Myeloid-Derived Suppressor Cells Absolute Count	NMOSD	Inverse variance weighted	11	0.05	0.71	0.5	1.01	0.73
CD28 on CD28+ CD4+ T cell	NMOSD	Inverse variance weighted	24	0.06	0.82	0.66	1.01	0.74
Immature Myeloid-Derived Suppressor Cells %CD33dim HLA DR- CD66b-	NMOSD	Inverse variance weighted	12	0.06	1.34	0.99	1.8	0.75
CD4+ CD8dim T cell Absolute Count	NMOSD	Inverse variance weighted	13	0.06	1.48	0.98	2.25	0.75
CD20 on IgD+ CD24+ B cell	NMOSD	Inverse variance weighted	18	0.06	1.41	0.98	2.02	0.75
CD20 on IgD+ CD38- B cell	NMOSD	Inverse variance weighted	19	0.06	1.42	0.99	2.04	0.75
CD45RA+ CD8+ T cell Absolute Count	NMOSD	Inverse variance weighted	19	0.06	0.93	0.86	1	0.76
Granulocyte Absolute Count	NMOSD	Inverse variance weighted	22	0.06	1.3	0.99	1.72	0.76
Resting CD4 regulatory T cell %CD4+ T cell	NMOSD	Inverse variance weighted	25	0.07	0.88	0.77	1.01	0.76
Hematopoietic Stem Cell Absolute Count	NMOSD	Inverse variance weighted	16	0.07	0.81	0.64	1.02	0.76
CD39 on CD39+ CD4+ T cell	NMOSD	Inverse variance weighted	18	0.07	0.79	0.62	1.02	0.76
CD45RA on naive CD4+ T cell	NMOSD	Inverse variance weighted	28	0.07	0.86	0.73	1.01	0.76
CD4 on Effector Memory CD4+ T cell	NMOSD	Inverse variance weighted	15	0.06	1.23	0.99	1.52	0.77
CD28+ CD45RA+ CD8+ T cell %T cell	NMOSD	Inverse variance weighted	42	0.08	0.97	0.93	1	0.78
CD25++ CD45RA+ CD4 not regulatory T cell %T cell	NMOSD	Inverse variance weighted	16	0.07	0.88	0.77	1.01	0.79
Effector Memory CD8+ T cell %CD8+ T cell	NMOSD	Inverse variance weighted	16	0.07	1.16	0.99	1.36	0.79
CD24 on IgD+ CD38- unswitched memory B cell	NMOSD	Inverse variance weighted	17	0.08	0.81	0.64	1.02	0.79
B cell %CD3- lymphocyte	NMOSD	Inverse variance weighted	20	0.08	0.86	0.73	1.02	0.8
CD4 on activated CD4 regulatory T cell	NMOSD	Inverse variance weighted	19	0.08	0.81	0.65	1.03	0.81
CD28+ CD45RA- CD8dim T cell %T cell	NMOSD	Inverse variance weighted	23	0.08	0.88	0.76	1.02	0.82
Activated & secreting CD4 regulatory T cell %CD4 regulatory T cell	NMOSD	Inverse variance weighted	26	0.09	1.11	0.99	1.24	0.83
CD28 on CD39+ secreting CD4 regulatory T cell	NMOSD	Inverse variance weighted	18	0.09	0.78	0.58	1.04	0.87
CD39+ CD4+ T cell Absolute Count	NMOSD	Inverse variance weighted	19	0.1	0.81	0.63	1.04	0.89
IgD+ CD38- B cell Absolute Count	NMOSD	Inverse variance weighted	13	0.1	0.68	0.43	1.08	0.91
CD45 on CD8+ T cell	NMOSD	Inverse variance weighted	16	0.1	1.1	0.98	1.24	0.91
CD25 on CD4 regulatory T cell	NMOSD	Inverse variance weighted	19	0.1	1.16	0.97	1.39	0.91
Activated & secreting CD4 regulatory T cell Absolute Count	NMOSD	Inverse variance weighted	15	0.1	1.16	0.97	1.39	0.92
CD45RA on Terminally Differentiated CD8+ T cell	NMOSD	Inverse variance weighted	10	0.1	1.51	0.92	2.46	0.92
CD19 on IgD- CD38- B cell	NMOSD	Inverse variance weighted	17	0.11	1.29	0.94	1.76	0.92
CD62L- monocyte Absolute Count	NMOSD	Inverse variance weighted	16	0.11	0.8	0.6	1.05	0.93
Granulocytic Myeloid-Derived Suppressor Cells Absolute Count	NMOSD	Inverse variance weighted	15	0.11	0.79	0.58	1.06	0.93
CD45RA+ CD8+ T cell %T cell	NMOSD	Inverse variance weighted	22	0.11	0.91	0.81	1.02	0.94
HLA DR on Dendritic Cell	NMOSD	Inverse variance weighted	13	0.11	0.79	0.59	1.05	0.94
CD4+ CD8dim T cell %lymphocyte	NMOSD	Inverse variance weighted	14	0.14	1.42	0.89	2.27	0.94
BAFF-R on IgD- CD38dim B cell	NMOSD	Inverse variance weighted	4	0.14	0.7	0.44	1.12	0.95
IgD on IgD+ CD24+ B cell	NMOSD	Inverse variance weighted	17	0.14	1.41	0.9	2.22	0.95
HVEM on Effector Memory CD8+ T cell	NMOSD	Inverse variance weighted	13	0.14	1.22	0.94	1.58	0.95
CD39+ CD8+ T cell %CD8+ T cell	NMOSD	Inverse variance weighted	16	0.12	0.8	0.61	1.05	0.96
IgD on IgD+ CD38- B cell	NMOSD	Inverse variance weighted	18	0.12	1.24	0.95	1.61	0.96
CD25 on CD39+ resting CD4 regulatory T cell	NMOSD	Inverse variance weighted	12	0.14	1.43	0.89	2.28	0.96
SSC-A on lymphocyte	NMOSD	Inverse variance weighted	13	0.14	0.49	0.19	1.26	0.96
Secreting CD4 regulatory T cell %CD4+ T cell	NMOSD	Inverse variance weighted	18	0.68	1.04	0.86	1.27	0.96
B cell Absolute Count	NMOSD	Inverse variance weighted	24	0.69	1.07	0.78	1.46	0.96
CD25 on IgD+ CD38dim B cell	NMOSD	Inverse variance weighted	17	0.69	0.96	0.77	1.18	0.96
CCR7 on naive CD4+ T cell	NMOSD	Inverse variance weighted	19	0.69	1.04	0.86	1.26	0.96
CD19 on switched memory B cell	NMOSD	Inverse variance weighted	15	0.14	0.73	0.48	1.1	0.97
IgD+ CD38dim B cell Absolute Count	NMOSD	Inverse variance weighted	17	0.59	0.94	0.75	1.18	0.97
CD38 on IgD+ B cell	NMOSD	Inverse variance weighted	11	0.59	1.17	0.65	2.1	0.97
CD28 on CD39+ activated CD4 regulatory T cell	NMOSD	Inverse variance weighted	12	0.59	0.94	0.75	1.18	0.97
CD20- CD38- B cell Absolute Count	NMOSD	Inverse variance weighted	11	0.6	0.86	0.5	1.48	0.97
IgD- CD38+ B cell %B cell	NMOSD	Inverse variance weighted	11	0.61	0.88	0.54	1.44	0.97
IgD- CD38dim B cell %B cell	NMOSD	Inverse variance weighted	19	0.61	0.95	0.76	1.17	0.97
CD3 on CD39+ resting CD4 regulatory T cell	NMOSD	Inverse variance weighted	12	0.61	1.09	0.77	1.55	0.97
CD45 on CD33- HLA DR+	NMOSD	Inverse variance weighted	17	0.61	1.04	0.89	1.22	0.97
CD8 on CD28- CD8+ T cell	NMOSD	Inverse variance weighted	13	0.61	0.9	0.59	1.37	0.97
IgD- CD38- B cell Absolute Count	NMOSD	Inverse variance weighted	8	0.62	0.78	0.3	2.07	0.97
CD20 on naive-mature B cell	NMOSD	Inverse variance weighted	18	0.62	1.06	0.85	1.32	0.97
CD25 on IgD+ CD38+ B cell	NMOSD	Inverse variance weighted	12	0.62	1.12	0.72	1.73	0.97
CD38 on CD20- B cell	NMOSD	Inverse variance weighted	16	0.62	1.12	0.71	1.77	0.97
FSC-A on CD8+ T cell	NMOSD	Inverse variance weighted	16	0.62	0.92	0.66	1.28	0.97
CD62L- myeloid Dendritic Cell Absolute Count	NMOSD	Inverse variance weighted	12	0.63	0.93	0.69	1.25	0.97
CD20 on IgD- CD38dim B cell	NMOSD	Inverse variance weighted	24	0.63	1.03	0.93	1.14	0.97
CD62L on monocyte	NMOSD	Inverse variance weighted	18	0.63	1.05	0.85	1.29	0.97
CD3 on HLA DR+ CD8+ T cell	NMOSD	Inverse variance weighted	20	0.63	1.07	0.81	1.41	0.97
CD33 on CD33+ HLA DR+	NMOSD	Inverse variance weighted	17	0.63	0.96	0.82	1.13	0.97
CD4 on CD4+ T cell	NMOSD	Inverse variance weighted	16	0.63	1.09	0.77	1.56	0.97
CD45RA on naive CD8+ T cell	NMOSD	Inverse variance weighted	12	0.63	0.91	0.61	1.35	0.97
CD86+ myeloid Dendritic Cell Absolute Count	NMOSD	Inverse variance weighted	14	0.64	0.93	0.71	1.24	0.97
Secreting CD4 regulatory T cell %CD4 regulatory T cell	NMOSD	Inverse variance weighted	22	0.64	1.05	0.84	1.31	0.97
Naive CD4-CD8- T cell Absolute Count	NMOSD	Inverse variance weighted	14	0.64	0.9	0.6	1.37	0.97
T cell %leukocyte	NMOSD	Inverse variance weighted	13	0.64	0.93	0.69	1.25	0.97
CD25++ CD8+ T cell %T cell	NMOSD	Inverse variance weighted	12	0.64	1.09	0.75	1.58	0.97
CD20 on B cell	NMOSD	Inverse variance weighted	18	0.64	1.08	0.78	1.5	0.97
CD62L on granulocyte	NMOSD	Inverse variance weighted	11	0.64	0.91	0.62	1.35	0.97
CCR2 on myeloid Dendritic Cell	NMOSD	Inverse variance weighted	9	0.64	1.09	0.77	1.52	0.97
IgD- CD38+ B cell Absolute Count	NMOSD	Inverse variance weighted	14	0.65	1.1	0.73	1.66	0.97
IgD- CD38dim B cell Absolute Count	NMOSD	Inverse variance weighted	11	0.65	0.89	0.54	1.47	0.97
Myeloid Dendritic Cell Absolute Count	NMOSD	Inverse variance weighted	16	0.65	1.05	0.84	1.31	0.97
Effector Memory CD4+ T cell %T cell	NMOSD	Inverse variance weighted	13	0.65	1.09	0.75	1.57	0.97
BAFF-R on CD20- B cell	NMOSD	Inverse variance weighted	5	0.65	1.17	0.6	2.26	0.97
CD66b on Granulocytic Myeloid-Derived Suppressor Cells	NMOSD	Inverse variance weighted	16	0.65	1.08	0.78	1.51	0.97
CD3 on Terminally Differentiated CD4+ T cell	NMOSD	Inverse variance weighted	20	0.65	1.07	0.79	1.46	0.97
CD45 on granulocyte	NMOSD	Inverse variance weighted	11	0.65	0.89	0.53	1.47	0.97
CD45 on CD33+ HLA DR+ CD14-	NMOSD	Inverse variance weighted	15	0.65	1.07	0.79	1.46	0.97
Switched memory B cell Absolute Count	NMOSD	Inverse variance weighted	14	0.66	1.13	0.67	1.89	0.97
IgD+ CD24+ B cell Absolute Count	NMOSD	Inverse variance weighted	17	0.66	0.91	0.59	1.4	0.97
Resting CD4 regulatory T cell Absolute Count	NMOSD	Inverse variance weighted	18	0.66	1.07	0.8	1.42	0.97
CD24 on IgD+ CD38+ B cell	NMOSD	Inverse variance weighted	18	0.66	1.08	0.76	1.55	0.97
CD3 on Terminally Differentiated CD8+ T cell	NMOSD	Inverse variance weighted	19	0.66	1.08	0.77	1.52	0.97
CD3 on CD28+ CD4+ T cell	NMOSD	Inverse variance weighted	19	0.66	1.06	0.81	1.39	0.97
FSC-A on HLA DR+ Natural Killer	NMOSD	Inverse variance weighted	16	0.66	1.04	0.88	1.23	0.97
CD11b on CD33+ HLA DR+ CD14dim	NMOSD	Inverse variance weighted	14	0.66	0.94	0.7	1.26	0.97
Terminally Differentiated CD4+ T cell Absolute Count	NMOSD	Inverse variance weighted	9	0.67	0.89	0.54	1.49	0.97
Central Memory CD4-CD8- T cell %T cell	NMOSD	Inverse variance weighted	9	0.67	1.11	0.67	1.84	0.97
CD3- lymphocyte %leukocyte	NMOSD	Inverse variance weighted	16	0.67	1.08	0.76	1.53	0.97
CD19 on IgD+ CD38- B cell	NMOSD	Inverse variance weighted	23	0.67	1.06	0.82	1.37	0.97
CD20 on IgD+ B cell	NMOSD	Inverse variance weighted	15	0.67	0.9	0.57	1.44	0.97
FSC-A on HLA DR+ T cell	NMOSD	Inverse variance weighted	13	0.67	0.93	0.65	1.32	0.97
CD80 on monocyte	NMOSD	Inverse variance weighted	18	0.67	0.94	0.7	1.25	0.97
SSC-A on myeloid Dendritic Cell	NMOSD	Inverse variance weighted	12	0.67	0.9	0.55	1.47	0.97
SSC-A on granulocyte	NMOSD	Inverse variance weighted	18	0.67	1.06	0.81	1.4	0.97
CD14+ CD16- monocyte %monocyte	NMOSD	Inverse variance weighted	15	0.68	1.05	0.84	1.32	0.97
CD45 on HLA DR+ Natural Killer	NMOSD	Inverse variance weighted	8	0.68	1.08	0.76	1.53	0.97
PDL-1 on CD14+ CD16+ monocyte	NMOSD	Inverse variance weighted	22	0.68	1.07	0.78	1.45	0.97
HLA DR on CD14+ CD16+ monocyte	NMOSD	Inverse variance weighted	12	0.68	1.03	0.89	1.21	0.97
CD64 on CD14+ CD16+ monocyte	NMOSD	Inverse variance weighted	5	0.68	0.83	0.33	2.08	0.97
CD14 on CD33dim HLA DR+ CD11b+	NMOSD	Inverse variance weighted	13	0.68	0.94	0.69	1.28	0.97
BAFF-R on IgD- CD24- B cell	NMOSD	Inverse variance weighted	17	0.69	1.06	0.8	1.41	0.97
CD3 on CD45RA- CD4+ T cell	NMOSD	Inverse variance weighted	21	0.69	1.05	0.83	1.33	0.97
CD39 on CD39+ activated CD4 regulatory T cell	NMOSD	Inverse variance weighted	15	0.69	0.93	0.65	1.33	0.97
IgD- CD38- B cell %B cell	NMOSD	Inverse variance weighted	7	0.7	0.88	0.46	1.68	0.97
CD8+ T cell Absolute Count	NMOSD	Inverse variance weighted	19	0.7	0.93	0.64	1.35	0.97
BAFF-R on IgD- CD38- B cell	NMOSD	Inverse variance weighted	12	0.7	0.95	0.73	1.23	0.97
CD19 on transitional B cell	NMOSD	Inverse variance weighted	18	0.7	0.94	0.71	1.26	0.97
CD25 on unswitched memory B cell	NMOSD	Inverse variance weighted	14	0.7	1.05	0.81	1.38	0.97
CD25 on CD39+ CD4+ T cell	NMOSD	Inverse variance weighted	18	0.7	0.96	0.78	1.18	0.97
CD4 regulatory T cell Absolute Count	NMOSD	Inverse variance weighted	17	0.71	0.93	0.65	1.35	0.97
CD8+ T cell %leukocyte	NMOSD	Inverse variance weighted	12	0.71	1.11	0.64	1.96	0.97
TCRgd T cell %T cell	NMOSD	Inverse variance weighted	15	0.71	1.06	0.79	1.41	0.97
CD33 on CD33dim HLA DR+ CD11b+	NMOSD	Inverse variance weighted	17	0.71	0.97	0.82	1.15	0.97
CD33 on CD33dim HLA DR+ CD11b-	NMOSD	Inverse variance weighted	16	0.71	0.97	0.82	1.15	0.97
FSC-A on Natural Killer	NMOSD	Inverse variance weighted	15	0.71	1.06	0.79	1.41	0.97
CD45 on Immature Myeloid-Derived Suppressor Cells	NMOSD	Inverse variance weighted	7	0.71	0.94	0.7	1.28	0.97
CD25++ CD4+ T cell %CD4+ T cell	NMOSD	Inverse variance weighted	15	0.72	1.08	0.73	1.59	0.97
T/B cell	NMOSD	Inverse variance weighted	22	0.72	1.06	0.78	1.43	0.97
CD4-CD8- Natural Killer T %lymphocyte	NMOSD	Inverse variance weighted	22	0.72	1.07	0.74	1.55	0.97
HLA DR+ Natural Killer Absolute Count	NMOSD	Inverse variance weighted	14	0.72	1.07	0.72	1.6	0.97
CD20 on switched memory B cell	NMOSD	Inverse variance weighted	19	0.72	0.94	0.68	1.31	0.97
IgD on IgD+ CD38- unswitched memory B cell	NMOSD	Inverse variance weighted	13	0.72	1.05	0.79	1.4	0.97
CD62L on CD62L+ plasmacytoid Dendritic Cell	NMOSD	Inverse variance weighted	9	0.72	1.12	0.6	2.11	0.97
CD16-CD56 on Natural Killer	NMOSD	Inverse variance weighted	25	0.72	0.95	0.73	1.24	0.97
CCR2 on granulocyte	NMOSD	Inverse variance weighted	13	0.72	0.92	0.58	1.45	0.97
IgD+ CD24+ B cell %lymphocyte	NMOSD	Inverse variance weighted	10	0.73	1.1	0.64	1.88	0.97
CD25++ CD8+ T cell Absolute Count	NMOSD	Inverse variance weighted	19	0.73	0.94	0.67	1.32	0.97
CD27 on T cell	NMOSD	Inverse variance weighted	20	0.73	1.05	0.78	1.43	0.97
HLA DR on CD33dim HLA DR+ CD11b+	NMOSD	Inverse variance weighted	15	0.73	1.03	0.86	1.25	0.97
CD14- CD16+ monocyte %monocyte	NMOSD	Inverse variance weighted	17	0.74	1.06	0.75	1.5	0.97
BAFF-R on memory B cell	NMOSD	Inverse variance weighted	11	0.74	0.96	0.77	1.2	0.97
CD19 on IgD+ CD24+ B cell	NMOSD	Inverse variance weighted	21	0.74	1.06	0.75	1.51	0.97
CD19 on IgD- CD27- B cell	NMOSD	Inverse variance weighted	19	0.74	1.07	0.71	1.63	0.97
CD4RA on Terminally Differentiated CD4+ T cell	NMOSD	Inverse variance weighted	22	0.74	0.97	0.81	1.16	0.97
IgD- CD27- B cell %lymphocyte	NMOSD	Inverse variance weighted	12	0.75	0.94	0.62	1.41	0.97
IgD+ CD24- B cell %lymphocyte	NMOSD	Inverse variance weighted	14	0.75	1.08	0.67	1.73	0.97
CD28+ CD4-CD8- T cell %T cell	NMOSD	Inverse variance weighted	20	0.75	0.95	0.67	1.33	0.97
CD8 on CD39+ CD8+ T cell	NMOSD	Inverse variance weighted	16	0.75	0.95	0.68	1.33	0.97
Secreting CD4 regulatory T cell Absolute Count	NMOSD	Inverse variance weighted	15	0.76	0.97	0.82	1.16	0.97
TCRgd T cell %lymphocyte	NMOSD	Inverse variance weighted	15	0.76	1.04	0.79	1.38	0.97
CD127 on CD28+ CD4-CD8- T cell	NMOSD	Inverse variance weighted	17	0.76	0.93	0.58	1.48	0.97
CD4 on CD28+ CD4+ T cell	NMOSD	Inverse variance weighted	18	0.76	0.94	0.64	1.39	0.97
CD8dim T cell %leukocyte	NMOSD	Inverse variance weighted	14	0.81	0.94	0.55	1.6	0.97
BAFF-R on IgD+ CD38- B cell	NMOSD	Inverse variance weighted	18	0.81	0.98	0.8	1.2	0.97
HVEM on naive CD4+ T cell	NMOSD	Inverse variance weighted	12	0.81	1.03	0.79	1.36	0.97
HLA DR on CD14- CD16+ monocyte	NMOSD	Inverse variance weighted	8	0.81	1.05	0.71	1.55	0.97
HLA DR++ monocyte %monocyte	NMOSD	Inverse variance weighted	13	0.82	1.04	0.72	1.5	0.97
CD39+ resting CD4 regulatory T cell Absolute Count	NMOSD	Inverse variance weighted	20	0.82	0.98	0.79	1.2	0.97
BAFF-R on unswitched memory B cell	NMOSD	Inverse variance weighted	16	0.82	0.98	0.8	1.19	0.97
CD25 on IgD- CD38- B cell	NMOSD	Inverse variance weighted	16	0.82	0.97	0.76	1.25	0.97
IgD on IgD+ B cell	NMOSD	Inverse variance weighted	17	0.82	1.04	0.77	1.4	0.97
BAFF-R on B cell	NMOSD	Inverse variance weighted	17	0.82	0.97	0.77	1.23	0.97
CD3 on CD39+ CD8+ T cell	NMOSD	Inverse variance weighted	10	0.82	1.05	0.71	1.54	0.97
CD4 on CD39+ resting CD4 regulatory T cell	NMOSD	Inverse variance weighted	13	0.82	0.95	0.62	1.46	0.97
SSC-A on CD14+ monocyte	NMOSD	Inverse variance weighted	18	0.82	1.04	0.76	1.41	0.97
HLA DR on HLA DR+ T cell	NMOSD	Inverse variance weighted	14	0.82	1.05	0.69	1.58	0.97
CX3CR1 on CD14+ CD16+ monocyte	NMOSD	Inverse variance weighted	22	0.84	1.02	0.82	1.28	0.97
Memory B cell %lymphocyte	NMOSD	Inverse variance weighted	19	0.13	0.78	0.57	1.08	0.98
CD39+ secreting CD4 regulatory T cell Absolute Count	NMOSD	Inverse variance weighted	18	0.13	0.87	0.72	1.04	0.98
CD127 on CD28+ CD4+ T cell	NMOSD	Inverse variance weighted	16	0.14	1.18	0.95	1.46	0.98
CD20 on CD20- CD38- B cell	NMOSD	Inverse variance weighted	8	0.57	0.83	0.43	1.6	0.98
CD11c+ monocyte %monocyte	NMOSD	Inverse variance weighted	15	0.58	0.87	0.54	1.42	0.98
CD62L- Dendritic Cell %Dendritic Cell	NMOSD	Inverse variance weighted	18	0.58	1.07	0.85	1.34	0.98
CD28+ CD45RA- CD8+ T cell %CD8+ T cell	NMOSD	Inverse variance weighted	18	0.58	1.04	0.9	1.2	0.98
BAFF-R on IgD+ CD38dim B cell	NMOSD	Inverse variance weighted	19	0.58	1.07	0.85	1.34	0.98
CD19 on CD24+ CD27+ B cell	NMOSD	Inverse variance weighted	21	0.58	1.08	0.82	1.42	0.98
CD33 on CD33+ HLA DR+ CD14-	NMOSD	Inverse variance weighted	17	0.58	0.96	0.82	1.12	0.98
HLA DR on CD33+ HLA DR+ CD14-	NMOSD	Inverse variance weighted	17	0.58	1.06	0.87	1.28	0.98
Activated & secreting CD4 regulatory T cell %CD4+ T cell	NMOSD	Inverse variance weighted	18	0.59	1.04	0.9	1.19	0.98
CD19 on naive-mature B cell	NMOSD	Inverse variance weighted	21	0.59	1.1	0.77	1.58	0.98
PDL-1 on CD14- CD16-	NMOSD	Inverse variance weighted	20	0.59	1.06	0.85	1.33	0.98
CD39 on granulocyte	NMOSD	Inverse variance weighted	19	0.59	1.07	0.83	1.38	0.98
CD4 on secreting CD4 regulatory T cell	NMOSD	Inverse variance weighted	17	0.59	0.91	0.64	1.29	0.98
CD45RA on CD39+ resting CD4 regulatory T cell	NMOSD	Inverse variance weighted	5	0.59	0.86	0.51	1.47	0.98
Activated CD4 regulatory T cell %CD4 regulatory T cell	NMOSD	Inverse variance weighted	22	0.6	1.07	0.83	1.37	0.98
HLA DR+ T cell%T cell	NMOSD	Inverse variance weighted	27	0.6	1.05	0.88	1.24	0.98
CD28+ CD45RA+ CD8dim T cell %CD8dim T cell	NMOSD	Inverse variance weighted	19	0.6	0.96	0.81	1.13	0.98
CD20 on IgD+ CD38+ B cell	NMOSD	Inverse variance weighted	18	0.6	1.07	0.82	1.41	0.98
CD45 on CD66b++ myelod cell	NMOSD	Inverse variance weighted	8	0.6	1.11	0.76	1.62	0.98
Natural Killer Absolute Count	NMOSD	Inverse variance weighted	18	0.61	0.92	0.67	1.27	0.98
Granulocyte %leukocyte	NMOSD	Inverse variance weighted	23	0.61	0.91	0.64	1.3	0.98
CD38 on IgD+ CD38+ B cell	NMOSD	Inverse variance weighted	14	0.61	1.1	0.76	1.58	0.98
HVEM on CD4+ T cell	NMOSD	Inverse variance weighted	14	0.61	1.07	0.82	1.39	0.98
CD25 on CD39+ CD4 regulatory T cell	NMOSD	Inverse variance weighted	12	0.61	1.12	0.72	1.76	0.98
CD80 on CD62L+ myeloid Dendritic Cell	NMOSD	Inverse variance weighted	18	0.61	0.92	0.66	1.27	0.98
SSC-A on HLA DR+ CD8+ T cell	NMOSD	Inverse variance weighted	16	0.61	1.14	0.68	1.92	0.98
CD8+ T cell %T cell	NMOSD	Inverse variance weighted	19	0.62	0.92	0.66	1.28	0.98
Terminally Differentiated CD8+ T cell %T cell	NMOSD	Inverse variance weighted	14	0.74	1.07	0.72	1.58	0.98
CD4+ T cell %leukocyte	NMOSD	Inverse variance weighted	11	0.74	1.13	0.55	2.32	0.98
CD27 on CD24+ CD27+ B cell	NMOSD	Inverse variance weighted	19	0.74	1.04	0.81	1.35	0.98
CD38 on IgD- CD38+ B cell	NMOSD	Inverse variance weighted	12	0.74	0.98	0.85	1.12	0.98
CD25 on activated CD4 regulatory T cell	NMOSD	Inverse variance weighted	15	0.74	1.08	0.7	1.67	0.98
CD62L on CD62L+ Dendritic Cell	NMOSD	Inverse variance weighted	20	0.75	1.05	0.77	1.44	0.98
CD3 on CD39+ activated CD4 regulatory T cell	NMOSD	Inverse variance weighted	19	0.75	0.95	0.71	1.28	0.98
CD62L- plasmacytoid Dendritic Cell %Dendritic Cell	NMOSD	Inverse variance weighted	14	0.76	0.95	0.71	1.29	0.98
CD25 on CD20- CD38- B cell	NMOSD	Inverse variance weighted	11	0.76	0.94	0.62	1.41	0.98
CD11b on CD14+ monocyte	NMOSD	Inverse variance weighted	18	0.76	1.02	0.88	1.2	0.98
CD4+ T cell %T cell	NMOSD	Inverse variance weighted	16	0.77	1.06	0.71	1.6	0.98
CD27 on IgD- CD38dim B cell	NMOSD	Inverse variance weighted	23	0.77	0.96	0.75	1.23	0.98
CD38 on IgD- CD38dim B cell	NMOSD	Inverse variance weighted	11	0.77	1.03	0.83	1.29	0.98
CD3 on Effector Memory CD4+ T cell	NMOSD	Inverse variance weighted	13	0.77	0.96	0.74	1.26	0.98
HVEM on Central Memory CD4+ T cell	NMOSD	Inverse variance weighted	15	0.77	1.04	0.82	1.31	0.98
CD4 on naive CD4+ T cell	NMOSD	Inverse variance weighted	15	0.77	1.07	0.69	1.64	0.98
IgD+ CD38dim B cell %lymphocyte	NMOSD	Inverse variance weighted	21	0.78	1.04	0.77	1.41	0.98
Myeloid Dendritic Cell %Dendritic Cell	NMOSD	Inverse variance weighted	22	0.78	0.96	0.74	1.25	0.98
CD20 on IgD+ CD38dim B cell	NMOSD	Inverse variance weighted	20	0.78	0.97	0.77	1.22	0.98
CD27 on switched memory B cell	NMOSD	Inverse variance weighted	23	0.78	0.97	0.75	1.24	0.98
CD3 on CD28+ CD4-CD8- T cell	NMOSD	Inverse variance weighted	13	0.78	0.95	0.65	1.37	0.98
CD33 on CD33+ HLA DR+ CD14dim	NMOSD	Inverse variance weighted	21	0.78	1.02	0.88	1.18	0.98
CD14 on CD14+ CD16- monocyte	NMOSD	Inverse variance weighted	11	0.78	0.94	0.62	1.42	0.98
IgD+ B cell %Lymphocyte	NMOSD	Inverse variance weighted	11	0.79	1.04	0.78	1.38	0.98
CD4+CD8+ T cell Absolute Count	NMOSD	Inverse variance weighted	13	0.79	1.06	0.68	1.65	0.98
CD28+ CD4-CD8- T cell Absolute Count	NMOSD	Inverse variance weighted	9	0.79	0.91	0.47	1.77	0.98
CD19 on IgD+ CD24- B cell	NMOSD	Inverse variance weighted	18	0.79	1.04	0.8	1.35	0.98
CD24 on unswitched memory B cell	NMOSD	Inverse variance weighted	18	0.79	1.03	0.85	1.24	0.98
HLA DR on CD33+ HLA DR+ CD14dim	NMOSD	Inverse variance weighted	11	0.79	1.05	0.72	1.53	0.98
Naive-mature B cell Absolute Count	NMOSD	Inverse variance weighted	18	0.8	0.95	0.64	1.41	0.98
CD24+ CD27+ B cell Absolute Count	NMOSD	Inverse variance weighted	15	0.8	0.95	0.61	1.47	0.98
CD24+ CD27+ B cell %lymphocyte	NMOSD	Inverse variance weighted	15	0.8	1.07	0.62	1.87	0.98
HLA DR+ CD4+ T cell %T cell	NMOSD	Inverse variance weighted	21	0.8	1.05	0.72	1.53	0.98
CD28+ CD45RA- CD8dim T cell %CD8dim T cell	NMOSD	Inverse variance weighted	20	0.8	1.02	0.88	1.18	0.98
BAFF-R on IgD+ CD24+ B cell	NMOSD	Inverse variance weighted	13	0.8	0.97	0.77	1.22	0.98
CD25 on B cell	NMOSD	Inverse variance weighted	17	0.8	1.04	0.76	1.43	0.98
CD3 on CD28+ CD45RA+ CD8+ T cell	NMOSD	Inverse variance weighted	20	0.8	0.97	0.76	1.23	0.98
CD28 on CD39+ CD4+ T cell	NMOSD	Inverse variance weighted	12	0.8	0.97	0.75	1.25	0.98
CD127 on granulocyte	NMOSD	Inverse variance weighted	15	0.8	0.95	0.62	1.45	0.98
Central Memory CD4+ T cell %CD4+ T cell	NMOSD	Inverse variance weighted	25	0.81	0.99	0.88	1.1	0.98
Central Memory CD4+ T cell %T cell	NMOSD	Inverse variance weighted	20	0.81	1.05	0.73	1.49	0.98
Terminally Differentiated CD8+ T cell Absolute Count	NMOSD	Inverse variance weighted	14	0.81	0.95	0.61	1.48	0.98
HLA DR+ T cell Absolute Count	NMOSD	Inverse variance weighted	27	0.81	1.03	0.83	1.27	0.98
CD25 on IgD+ B cell	NMOSD	Inverse variance weighted	17	0.81	0.97	0.78	1.21	0.98
CD3 on secreting CD4 regulatory T cell	NMOSD	Inverse variance weighted	12	0.81	0.97	0.75	1.25	0.98
CD127 on T cell	NMOSD	Inverse variance weighted	14	0.83	0.94	0.52	1.69	0.98
IgD- CD27- B cell %B cell	NMOSD	Inverse variance weighted	13	0.84	0.96	0.66	1.4	0.98
Activated & resting CD4 regulatory T cell %CD4 regulatory T cell	NMOSD	Inverse variance weighted	19	0.84	0.98	0.78	1.23	0.98
CD25++ CD45RA- CD4 not regulatory T cell %CD4+ T cell	NMOSD	Inverse variance weighted	18	0.84	1.03	0.76	1.39	0.98
HLA DR+ CD8+ T cell %lymphocyte	NMOSD	Inverse variance weighted	24	0.84	0.97	0.75	1.27	0.98
CD3 on naive CD8+ T cell	NMOSD	Inverse variance weighted	21	0.84	1.02	0.82	1.28	0.98
CD33 on CD33dim HLA DR-	NMOSD	Inverse variance weighted	17	0.84	0.98	0.83	1.17	0.98
SSC-A on T cell	NMOSD	Inverse variance weighted	13	0.84	0.94	0.53	1.68	0.98
SSC-A on Natural Killer T	NMOSD	Inverse variance weighted	16	0.84	0.98	0.8	1.2	0.98
BAFF-R on IgD+ CD24- B cell	NMOSD	Inverse variance weighted	18	0.85	1.03	0.8	1.32	0.98
BAFF-R on switched memory B cell	NMOSD	Inverse variance weighted	14	0.85	0.98	0.76	1.26	0.98
CD27 on IgD- CD38- B cell	NMOSD	Inverse variance weighted	22	0.85	1.03	0.78	1.35	0.98
CD34 on Hematopoietic Stem Cell	NMOSD	Inverse variance weighted	11	0.85	0.98	0.79	1.21	0.98
CD45 on Granulocytic Myeloid-Derived Suppressor Cells	NMOSD	Inverse variance weighted	14	0.85	0.97	0.72	1.31	0.98
HLA DR on plasmacytoid Dendritic Cell	NMOSD	Inverse variance weighted	11	0.85	1.03	0.74	1.44	0.98
IgD+ CD24+ B cell %B cell	NMOSD	Inverse variance weighted	13	0.86	0.95	0.52	1.73	0.98
CD19 on IgD- CD38+ B cell	NMOSD	Inverse variance weighted	15	0.86	1.03	0.73	1.45	0.98
CD33 on basophil	NMOSD	Inverse variance weighted	17	0.86	0.99	0.87	1.12	0.98
CD11c on monocyte	NMOSD	Inverse variance weighted	15	0.86	0.98	0.75	1.27	0.98
CD4+CD8+ T cell %leukocyte	NMOSD	Inverse variance weighted	15	0.87	1.03	0.68	1.56	0.98
CD38 on Plasma Blast-Plasma Cell	NMOSD	Inverse variance weighted	12	0.87	1.04	0.64	1.7	0.98
CD127 on CD8+ T cell	NMOSD	Inverse variance weighted	18	0.87	1.04	0.67	1.6	0.98
CD20 on transitional B cell	NMOSD	Inverse variance weighted	17	0.88	1.02	0.78	1.33	0.98
CD3 on Naive CD4+ T cell	NMOSD	Inverse variance weighted	23	0.88	0.98	0.78	1.23	0.98
CCR2 on CD62L+ plasmacytoid Dendritic Cell	NMOSD	Inverse variance weighted	17	0.88	0.98	0.77	1.24	0.98
CD20 on IgD- CD24- B cell	NMOSD	Inverse variance weighted	20	0.89	1.02	0.76	1.37	0.98
CD16-CD56 on Natural Killer T	NMOSD	Inverse variance weighted	19	0.89	0.97	0.66	1.43	0.98
FSC-A on CD4+ T cell	NMOSD	Inverse variance weighted	13	0.89	0.98	0.74	1.29	0.98
Unswitched memory B cell %lymphocyte	NMOSD	Inverse variance weighted	16	0.92	0.98	0.62	1.53	0.98
Naive CD8+ T cell %T cell	NMOSD	Inverse variance weighted	19	0.92	1	0.93	1.07	0.98
Effector Memory CD8+ T cell %T cell	NMOSD	Inverse variance weighted	10	0.92	0.98	0.7	1.38	0.98
CD3 on activated CD4 regulatory T cell	NMOSD	Inverse variance weighted	16	0.92	1.01	0.76	1.36	0.98
CD4 on CD45RA+ CD4+ T cell	NMOSD	Inverse variance weighted	15	0.92	0.98	0.7	1.38	0.98
CD11c+ monocyte Absolute Count	NMOSD	Inverse variance weighted	12	0.93	0.98	0.64	1.5	0.98
CD25 on IgD- CD24- B cell	NMOSD	Inverse variance weighted	22	0.93	0.98	0.66	1.45	0.98
HLA DR on monocyte	NMOSD	Inverse variance weighted	6	0.93	0.98	0.63	1.52	0.98
SSC-A on monocyte	NMOSD	Inverse variance weighted	15	0.93	0.99	0.75	1.29	0.98
HLA DR on CD33- HLA DR+	NMOSD	Inverse variance weighted	9	0.93	1.01	0.73	1.41	0.98
Naive-mature B cell %B cell	NMOSD	Inverse variance weighted	24	0.94	1.01	0.69	1.48	0.98
Terminally Differentiated CD4-CD8- T cell Absolute Count	NMOSD	Inverse variance weighted	17	0.94	0.98	0.66	1.46	0.98
CD39+ CD4+ T cell %CD4+ T cell	NMOSD	Inverse variance weighted	17	0.94	0.99	0.74	1.32	0.98
CD25 on memory B cell	NMOSD	Inverse variance weighted	16	0.94	1.01	0.72	1.43	0.98
CD3 on CD8+ T cell	NMOSD	Inverse variance weighted	19	0.94	0.99	0.74	1.33	0.98
CD25 on resting CD4 regulatory T cell	NMOSD	Inverse variance weighted	13	0.94	0.99	0.74	1.31	0.98
CD64 on CD14- CD16+ monocyte	NMOSD	Inverse variance weighted	15	0.94	0.99	0.65	1.48	0.98
CD25 on IgD- CD38+ B cell	NMOSD	Inverse variance weighted	15	0.12	1.4	0.91	2.14	0.99
CD33dim HLA DR- Absolute Count	NMOSD	Inverse variance weighted	21	0.13	1.11	0.97	1.26	0.99
HLA DR+ CD4+ T cell Absolute Count	NMOSD	Inverse variance weighted	19	0.13	1.19	0.95	1.5	0.99
CD25++ CD8+ T cell %CD8+ T cell	NMOSD	Inverse variance weighted	16	0.13	0.77	0.54	1.09	0.99
CD20- B cell Absolute Count	NMOSD	Inverse variance weighted	14	0.57	0.84	0.45	1.55	0.99
CD8dim T cell Absolute Count	NMOSD	Inverse variance weighted	18	0.57	0.93	0.71	1.2	0.99
CD3 on Natural Killer T	NMOSD	Inverse variance weighted	15	0.57	1.12	0.76	1.66	0.99
CD3 on CD28+ CD45RA- CD8+ T cell	NMOSD	Inverse variance weighted	15	0.57	1.1	0.8	1.52	0.99
CD28 on CD45RA- CD4 not regulatory T cell	NMOSD	Inverse variance weighted	9	0.57	0.89	0.59	1.33	0.99
CCR2 on CD14- CD16+ monocyte	NMOSD	Inverse variance weighted	17	0.57	1.08	0.82	1.43	0.99
CD14 on CD14+ CD16+ monocyte	NMOSD	Inverse variance weighted	15	0.57	1.16	0.69	1.96	0.99
CX3CR1 on monocyte	NMOSD	Inverse variance weighted	20	0.57	1.09	0.81	1.45	0.99
CD45 on CD33dim HLA DR-	NMOSD	Inverse variance weighted	15	0.57	0.92	0.68	1.23	0.99
HLA DR on CD33dim HLA DR+ CD11b-	NMOSD	Inverse variance weighted	12	0.57	0.91	0.67	1.25	0.99
Leukocyte Absolute Count	NMOSD	Inverse variance weighted	7	0.58	1.19	0.64	2.19	0.99
HLA DR+ Natural Killer %CD3- lymphocyte	NMOSD	Inverse variance weighted	17	0.58	1.09	0.81	1.48	0.99
CD123 on plasmacytoid Dendritic Cell	NMOSD	Inverse variance weighted	12	0.58	1.06	0.85	1.32	0.99
CD123 on CD62L+ plasmacytoid Dendritic Cell	NMOSD	Inverse variance weighted	12	0.58	1.06	0.85	1.33	0.99
CD25++ CD45RA- CD4 not regulatory T cell Absolute Count	NMOSD	Inverse variance weighted	11	0.87	0.98	0.8	1.21	0.99
Central Memory CD4-CD8- T cell Absolute Count	NMOSD	Inverse variance weighted	2	0.87	0.96	0.55	1.66	0.99
CD8dim Natural Killer T %lymphocyte	NMOSD	Inverse variance weighted	22	0.87	0.97	0.69	1.37	0.99
CD28 on secreting CD4 regulatory T cell	NMOSD	Inverse variance weighted	12	0.87	1.02	0.82	1.27	0.99
SSC-A on HLA DR+ T cell	NMOSD	Inverse variance weighted	17	0.87	0.97	0.7	1.35	0.99
CD20 on IgD+ CD24- B cell	NMOSD	Inverse variance weighted	19	0.88	0.98	0.76	1.27	0.99
CD127 on CD28- CD8+ T cell	NMOSD	Inverse variance weighted	16	0.88	1.02	0.75	1.39	0.99
Naive CD4-CD8- T cell %T cell	NMOSD	Inverse variance weighted	17	0.89	1.02	0.73	1.43	0.99
HLA DR+ Natural Killer %Natural Killer	NMOSD	Inverse variance weighted	18	0.89	1.02	0.77	1.36	0.99
HVEM on CD45RA- CD4+ T cell	NMOSD	Inverse variance weighted	15	0.89	0.98	0.78	1.23	0.99
HVEM on Central Memory CD8+ T cell	NMOSD	Inverse variance weighted	17	0.89	0.99	0.8	1.21	0.99
IgD+ CD38- B cell %lymphocyte	NMOSD	Inverse variance weighted	14	0.9	1.03	0.6	1.77	0.99
CD11c+ HLA DR++ monocyte Absolute Count	NMOSD	Inverse variance weighted	13	0.9	0.97	0.58	1.61	0.99
CD33+ HLA DR+ CD14- %CD33+ HLA DR+	NMOSD	Inverse variance weighted	16	0.9	0.98	0.74	1.31	0.99
CD45 on HLA DR+ CD4+ T cell	NMOSD	Inverse variance weighted	13	0.9	0.98	0.78	1.24	0.99
CD25 on CD4+ T cell	NMOSD	Inverse variance weighted	14	0.9	0.98	0.67	1.42	0.99
CD11c on myeloid Dendritic Cell	NMOSD	Inverse variance weighted	25	0.9	1.02	0.73	1.42	0.99
Effector Memory CD4+ T cell %CD4+ T cell	NMOSD	Inverse variance weighted	21	0.91	1.01	0.81	1.27	0.99
CD16+ monocyte %monocyte	NMOSD	Inverse variance weighted	15	0.91	0.97	0.58	1.62	0.99
CD28 on CD39+ CD8+ T cell	NMOSD	Inverse variance weighted	12	0.91	0.99	0.85	1.16	0.99
CD28 on resting CD4 regulatory T cell	NMOSD	Inverse variance weighted	4	0.91	1.05	0.48	2.3	0.99
CCR7 on naive CD8+ T cell	NMOSD	Inverse variance weighted	17	0.91	1.02	0.73	1.43	0.99
HLA DR on CD14+ CD16- monocyte	NMOSD	Inverse variance weighted	14	0.91	1.02	0.69	1.53	0.99
CCR2 on monocyte	NMOSD	Inverse variance weighted	11	0.91	0.97	0.59	1.61	0.99
CD39+ activated CD4 regulatory T cell %activated CD4 regulatory T cell	NMOSD	Inverse variance weighted	5	0.92	0.97	0.61	1.56	0.99
Lymphocyte %leukocyte	NMOSD	Inverse variance weighted	15	0.92	0.99	0.76	1.28	0.99
BAFF-R on CD24+ CD27+ B cell	NMOSD	Inverse variance weighted	14	0.92	0.99	0.77	1.26	0.99
BAFF-R on IgD+ B cell	NMOSD	Inverse variance weighted	20	0.92	0.99	0.79	1.24	0.99
CD27 on IgD+ CD24+ B cell	NMOSD	Inverse variance weighted	24	0.92	1.01	0.81	1.27	0.99
CD45 on B cell	NMOSD	Inverse variance weighted	7	0.92	1.02	0.71	1.46	0.99
HLA DR on CD14+ monocyte	NMOSD	Inverse variance weighted	14	0.92	0.98	0.67	1.44	0.99
Naive CD8+ T cell Absolute Count	NMOSD	Inverse variance weighted	18	0.93	1	0.9	1.12	0.99
IgD+ CD38+ B cell %lymphocyte	NMOSD	Inverse variance weighted	21	0.94	0.99	0.72	1.35	0.99
CD127- CD8+ T cell %CD8+ T cell	NMOSD	Inverse variance weighted	10	0.95	0.98	0.44	2.15	0.99
CD86 on myeloid Dendritic Cell	NMOSD	Inverse variance weighted	15	0.95	1.01	0.71	1.44	0.99
CD25 on secreting CD4 regulatory T cell	NMOSD	Inverse variance weighted	10	0.95	0.99	0.7	1.39	0.99
CD45RA- CD4+ T cell %CD4+ T cell	NMOSD	Inverse variance weighted	19	0.96	0.99	0.68	1.44	0.99
CD19 on IgD+ CD38- unswitched memory B cell	NMOSD	Inverse variance weighted	12	0.96	1.01	0.79	1.28	0.99
CD19 on IgD+ CD38+ B cell	NMOSD	Inverse variance weighted	14	0.96	1.01	0.62	1.66	0.99
CD19 on IgD+ B cell	NMOSD	Inverse variance weighted	16	0.96	1.01	0.77	1.32	0.99
CD25 on naive-mature B cell	NMOSD	Inverse variance weighted	19	0.96	0.99	0.79	1.26	0.99
CD28 on CD28+ CD4-CD8- T cell	NMOSD	Inverse variance weighted	3	0.96	0.97	0.31	3.03	0.99
CCR2 on plasmacytoid Dendritic Cell	NMOSD	Inverse variance weighted	18	0.96	1.01	0.8	1.27	0.99
CD45 on Monocytic Myeloid-Derived Suppressor Cells	NMOSD	Inverse variance weighted	13	0.96	1.01	0.67	1.52	0.99
Terminally Differentiated CD8+ T cell %CD8+ T cell	NMOSD	Inverse variance weighted	19	0.97	0.99	0.73	1.35	0.99
CD14+ CD16- monocyte Absolute Count	NMOSD	Inverse variance weighted	20	0.97	1.01	0.76	1.32	0.99
CD62L on CD62L+ myeloid Dendritic Cell	NMOSD	Inverse variance weighted	10	0.97	1.01	0.66	1.55	0.99
CD4 on Central Memory CD4+ T cell	NMOSD	Inverse variance weighted	9	0.97	0.99	0.65	1.51	0.99
CX3CR1 on CD14- CD16+ monocyte	NMOSD	Inverse variance weighted	18	0.98	0.99	0.69	1.44	0.99
CD39+ secreting CD4 regulatory T cell %secreting CD4 regulatory T cell	NMOSD	Inverse variance weighted	20	0.13	0.84	0.67	1.05	1
CD3- lymphocyte %lymphocyte	NMOSD	Inverse variance weighted	5	0.13	1.87	0.83	4.17	1
CD28 on activated CD4 regulatory T cell	NMOSD	Inverse variance weighted	13	0.13	1.31	0.93	1.86	1
CD25 on CD39+ secreting CD4 regulatory T cell	NMOSD	Inverse variance weighted	12	0.13	1.17	0.96	1.43	1
CD16 on CD14+ CD16+ monocyte	NMOSD	Inverse variance weighted	17	0.13	1.29	0.93	1.79	1
Resting CD4 regulatory T cell %CD4 regulatory T cell	NMOSD	Inverse variance weighted	23	0.15	0.88	0.74	1.05	1
CD45RA+ CD8+ T cell %CD8+ T cell	NMOSD	Inverse variance weighted	18	0.15	0.9	0.78	1.04	1
CD28 on CD28+ CD45RA+ CD8+ T cell	NMOSD	Inverse variance weighted	13	0.15	0.79	0.57	1.09	1
CD39+ activated CD4 regulatory T cell Absolute Count	NMOSD	Inverse variance weighted	21	0.16	0.87	0.72	1.06	1
Basophil %CD33dim HLA DR- CD66b-	NMOSD	Inverse variance weighted	18	0.16	0.84	0.66	1.07	1
CD4-CD8- T cell Absolute Count	NMOSD	Inverse variance weighted	19	0.16	0.75	0.5	1.12	1
CD80 on granulocyte	NMOSD	Inverse variance weighted	25	0.16	1.19	0.93	1.53	1
IgD+ CD38+ B cell %B cell	NMOSD	Inverse variance weighted	16	0.17	0.83	0.64	1.08	1
HLA DR+ CD8+ T cell Absolute Count	NMOSD	Inverse variance weighted	30	0.17	1.15	0.94	1.41	1
CD127- CD8+ T cell Absolute Count	NMOSD	Inverse variance weighted	14	0.17	0.75	0.5	1.13	1
CD45 on Natural Killer	NMOSD	Inverse variance weighted	17	0.17	0.8	0.58	1.1	1
FSC-A on plasmacytoid Dendritic Cell	NMOSD	Inverse variance weighted	21	0.17	0.87	0.71	1.06	1
CD4 on CD39+ activated CD4 regulatory T cell	NMOSD	Inverse variance weighted	17	0.17	1.3	0.9	1.89	1
CD4 on activated & secreting CD4 regulatory T cell	NMOSD	Inverse variance weighted	22	0.17	0.85	0.67	1.07	1
CD39+ secreting CD4 regulatory T cell %CD4 regulatory T cell	NMOSD	Inverse variance weighted	17	0.18	0.85	0.66	1.08	1
CD28+ CD45RA+ CD8+ T cell Absolute Count	NMOSD	Inverse variance weighted	31	0.18	0.93	0.84	1.03	1
CD40 on CD14+ CD16+ monocyte	NMOSD	Inverse variance weighted	14	0.18	0.87	0.71	1.06	1
CD14 on CD33+ HLA DR+ CD14dim	NMOSD	Inverse variance weighted	16	0.18	0.83	0.64	1.09	1
CD20- CD38- B cell %B cell	NMOSD	Inverse variance weighted	16	0.19	0.75	0.48	1.16	1
HLA DR++ monocyte %leukocyte	NMOSD	Inverse variance weighted	3	0.19	0.54	0.21	1.35	1
CD39+ resting CD4 regulatory T cell %resting CD4 regulatory T cell	NMOSD	Inverse variance weighted	19	0.19	0.87	0.7	1.07	1
CD8+ and CD8dim T cell %leukocyte	NMOSD	Inverse variance weighted	11	0.19	1.44	0.83	2.49	1
CD39+ CD8+ T cell Absolute Count	NMOSD	Inverse variance weighted	18	0.19	0.83	0.63	1.1	1
CD28- CD127- CD25++ CD8+ T cell %T cell	NMOSD	Inverse variance weighted	11	0.19	0.78	0.54	1.13	1
CD20 on unswitched memory B cell	NMOSD	Inverse variance weighted	15	0.19	1.45	0.83	2.53	1
CD28 on activated & secreting CD4 regulatory T cell	NMOSD	Inverse variance weighted	19	0.19	1.15	0.93	1.43	1
PDL-1 on monocyte	NMOSD	Inverse variance weighted	10	0.19	1.38	0.85	2.25	1
CD39 on CD39+ secreting CD4 regulatory T cell	NMOSD	Inverse variance weighted	15	0.19	0.85	0.67	1.08	1
SSC-A on B cell	NMOSD	Inverse variance weighted	10	0.19	1.41	0.84	2.37	1
Unswitched memory B cell Absolute Count	NMOSD	Inverse variance weighted	13	0.2	0.72	0.44	1.18	1
CD45RA- CD28- CD8+ T cell %CD8+ T cell	NMOSD	Inverse variance weighted	30	0.2	0.99	0.99	1	1
CD24 on switched memory B cell	NMOSD	Inverse variance weighted	26	0.2	1.15	0.93	1.42	1
CD25 on IgD- CD27- B cell	NMOSD	Inverse variance weighted	15	0.2	1.31	0.86	1.98	1
SSC-A on CD4+ T cell	NMOSD	Inverse variance weighted	17	0.2	1.33	0.86	2.05	1
CD11c on granulocyte	NMOSD	Inverse variance weighted	18	0.2	1.26	0.89	1.78	1
HLA DR on HLA DR+ Natural Killer	NMOSD	Inverse variance weighted	22	0.2	0.98	0.96	1.01	1
Natural Killer T Absolute Count	NMOSD	Inverse variance weighted	31	0.21	0.85	0.66	1.1	1
CD28- CD8dim T cell Absolute Count	NMOSD	Inverse variance weighted	21	0.21	1.21	0.9	1.64	1
CD28+ CD45RA+ CD8dim T cell Absolute Count	NMOSD	Inverse variance weighted	29	0.21	0.94	0.86	1.03	1
CD19 on Plasma Blast-Plasma Cell	NMOSD	Inverse variance weighted	18	0.21	0.78	0.54	1.15	1
CD45 on CD4+ T cell	NMOSD	Inverse variance weighted	10	0.21	0.73	0.44	1.19	1
CD25 on activated & secreting CD4 regulatory T cell	NMOSD	Inverse variance weighted	15	0.21	1.14	0.93	1.39	1
IgD+ CD24- B cell Absolute Count	NMOSD	Inverse variance weighted	17	0.22	1.16	0.91	1.47	1
CD62L- HLA DR++ monocyte Absolute Count	NMOSD	Inverse variance weighted	13	0.22	0.74	0.46	1.19	1
CD39+ activated CD4 regulatory T cell %CD4 regulatory T cell	NMOSD	Inverse variance weighted	18	0.22	0.9	0.75	1.07	1
Naive CD4-CD8- T cell %CD4-CD8- T cell	NMOSD	Inverse variance weighted	20	0.22	0.85	0.65	1.11	1
Transitional B cell Absolute Count	NMOSD	Inverse variance weighted	20	0.22	0.81	0.58	1.13	1
CD14+ CD16+ monocyte %monocyte	NMOSD	Inverse variance weighted	16	0.22	1.23	0.89	1.71	1
Lymphocyte Absolute Count	NMOSD	Inverse variance weighted	12	0.22	0.73	0.45	1.2	1
CD27 on CD20- CD38- B cell	NMOSD	Inverse variance weighted	17	0.22	0.8	0.56	1.14	1
CD64 on CD14+ CD16- monocyte	NMOSD	Inverse variance weighted	15	0.22	0.83	0.62	1.12	1
CD4 on resting CD4 regulatory T cell	NMOSD	Inverse variance weighted	7	0.22	1.51	0.79	2.89	1
Activated CD4 regulatory T cell %CD4+ T cell	NMOSD	Inverse variance weighted	16	0.23	1.21	0.89	1.65	1
CD28- CD4-CD8- T cell %CD4-CD8- T cell	NMOSD	Inverse variance weighted	21	0.23	1.18	0.9	1.55	1
CD28+ CD4-CD8- T cell %CD4-CD8- T cell	NMOSD	Inverse variance weighted	21	0.23	0.85	0.65	1.11	1
CD39+ CD8+ T cell %T cell	NMOSD	Inverse variance weighted	14	0.23	0.8	0.55	1.16	1
CD27 on CD20- B cell	NMOSD	Inverse variance weighted	10	0.23	1.31	0.84	2.04	1
CD3 on Central Memory CD4+ T cell	NMOSD	Inverse variance weighted	19	0.23	1.14	0.92	1.41	1
CD40 on monocytes	NMOSD	Inverse variance weighted	18	0.23	1.08	0.95	1.24	1
CCR2 on CD14+ CD16- monocyte	NMOSD	Inverse variance weighted	18	0.23	1.22	0.88	1.68	1
CD62L- plasmacytoid Dendritic Cell Absolute Count	NMOSD	Inverse variance weighted	16	0.24	0.79	0.53	1.17	1
Central Memory CD8+ T cell %CD8+ T cell	NMOSD	Inverse variance weighted	22	0.24	1.3	0.84	2.02	1
CD28- CD25++ CD8+ T cell %T cell	NMOSD	Inverse variance weighted	5	0.24	1.55	0.74	3.26	1
CD19 on IgD+ CD38- naive B cell	NMOSD	Inverse variance weighted	13	0.24	1.2	0.89	1.62	1
CD27 on Plasma Blast-Plasma Cell	NMOSD	Inverse variance weighted	12	0.24	0.69	0.38	1.27	1
IgD on IgD+ CD38+ B cell	NMOSD	Inverse variance weighted	19	0.24	1.17	0.9	1.52	1
CD8 on CD8+ T cell	NMOSD	Inverse variance weighted	17	0.24	1.16	0.91	1.48	1
CD11c+ CD62L- monocyte Absolute Count	NMOSD	Inverse variance weighted	17	0.25	0.86	0.66	1.11	1
CD20 on IgD+ CD38- unswitched memory B cell	NMOSD	Inverse variance weighted	17	0.25	0.83	0.61	1.14	1
CD24 on IgD- CD38- B cell	NMOSD	Inverse variance weighted	23	0.25	0.83	0.61	1.14	1
IgD on IgD+ CD24- B cell	NMOSD	Inverse variance weighted	26	0.25	1.18	0.89	1.55	1
CD11c on CD62L+ myeloid Dendritic Cell	NMOSD	Inverse variance weighted	18	0.25	1.22	0.87	1.72	1
CD4+/CD8+ T cell	NMOSD	Inverse variance weighted	12	0.26	1.29	0.83	2.02	1
CD28- CD25++ CD8+ T cell Absolute Count	NMOSD	Inverse variance weighted	10	0.26	1.29	0.83	2	1
CD27 on unswitched memory B cell	NMOSD	Inverse variance weighted	25	0.26	1.17	0.89	1.52	1
CD28 on CD4 regulatory T cell	NMOSD	Inverse variance weighted	18	0.26	1.12	0.92	1.36	1
CD11c+ HLA DR++ monocyte %monocyte	NMOSD	Inverse variance weighted	11	0.27	1.3	0.81	2.07	1
CD33- HLA DR+ Absolute Count	NMOSD	Inverse variance weighted	18	0.27	1.12	0.91	1.39	1
CD8dim Natural Killer T %T cell	NMOSD	Inverse variance weighted	18	0.27	1.22	0.86	1.72	1
CD20 on memory B cell	NMOSD	Inverse variance weighted	20	0.27	1.25	0.84	1.85	1
CD28 on CD28+ CD45RA- CD8+ T cell	NMOSD	Inverse variance weighted	13	0.27	1.22	0.86	1.73	1
CD86 on monocyte	NMOSD	Inverse variance weighted	15	0.27	1.16	0.89	1.51	1
CD86 on granulocyte	NMOSD	Inverse variance weighted	15	0.27	1.23	0.85	1.76	1
HLA DR on HLA DR+ CD8+ T cell	NMOSD	Inverse variance weighted	14	0.27	1.26	0.83	1.91	1
CD8dim Natural Killer T Absolute Count	NMOSD	Inverse variance weighted	22	0.28	1.22	0.85	1.74	1
CD45 on CD33dim HLA DR+ CD11b-	NMOSD	Inverse variance weighted	7	0.28	0.67	0.32	1.38	1
IgD+ CD24- B cell %B cell	NMOSD	Inverse variance weighted	15	0.29	1.16	0.88	1.53	1
CD20- B cell %B cell	NMOSD	Inverse variance weighted	13	0.29	1.32	0.79	2.2	1
CD62L- monocyte %monocyte	NMOSD	Inverse variance weighted	17	0.29	0.83	0.58	1.18	1
CD33dim HLA DR+ CD11b+ Absolute Count	NMOSD	Inverse variance weighted	17	0.29	1.16	0.88	1.54	1
Central Memory CD8+ T cell Absolute Count	NMOSD	Inverse variance weighted	21	0.29	0.8	0.54	1.2	1
CD25 on IgD- CD38dim B cell	NMOSD	Inverse variance weighted	17	0.29	0.84	0.61	1.16	1
CD45 on HLA DR+ T cell	NMOSD	Inverse variance weighted	12	0.29	1.23	0.84	1.82	1
CD127 on CD45RA+ CD4+ T cell	NMOSD	Inverse variance weighted	17	0.29	1.23	0.84	1.79	1
CCR2 on CD14- CD16-	NMOSD	Inverse variance weighted	12	0.29	0.64	0.28	1.46	1
CD8 on Natural Killer T	NMOSD	Inverse variance weighted	12	0.29	0.82	0.57	1.18	1
SSC-A on HLA DR+ Natural Killer	NMOSD	Inverse variance weighted	21	0.29	0.9	0.75	1.09	1
IgD- CD38dim B cell %lymphocyte	NMOSD	Inverse variance weighted	19	0.3	0.87	0.68	1.13	1
CD33dim HLA DR+ CD11b+ %CD33dim HLA DR+	NMOSD	Inverse variance weighted	16	0.3	1.14	0.89	1.46	1
CD28- CD8+ T cell %CD8+ T cell	NMOSD	Inverse variance weighted	19	0.3	1.28	0.8	2.04	1
CD19 on IgD- CD38dim B cell	NMOSD	Inverse variance weighted	18	0.3	0.81	0.55	1.2	1
CD25 on switched memory B cell	NMOSD	Inverse variance weighted	18	0.3	1.22	0.84	1.76	1
CD45 on CD14+ monocyte	NMOSD	Inverse variance weighted	9	0.3	0.72	0.39	1.33	1
CD45 on Natural Killer T	NMOSD	Inverse variance weighted	20	0.3	0.88	0.68	1.12	1
Plasma Blast-Plasma Cell %B cell	NMOSD	Inverse variance weighted	19	0.31	0.89	0.7	1.12	1
CD20- CD38- B cell %lymphocyte	NMOSD	Inverse variance weighted	17	0.31	0.79	0.51	1.24	1
CD25++ CD45RA+ CD4 not regulatory T cell Absolute Count	NMOSD	Inverse variance weighted	17	0.31	0.89	0.71	1.12	1
CD8+ Natural Killer T %T cell	NMOSD	Inverse variance weighted	22	0.31	1.18	0.86	1.63	1
HVEM on CD8+ T cell	NMOSD	Inverse variance weighted	12	0.31	1.18	0.86	1.62	1
CD127 on CD28+ CD45RA- CD8+ T cell	NMOSD	Inverse variance weighted	9	0.31	0.86	0.65	1.15	1
CD25 on CD39+ activated CD4 regulatory T cell	NMOSD	Inverse variance weighted	10	0.31	0.77	0.46	1.28	1
CD33 on Granulocytic Myeloid-Derived Suppressor Cells	NMOSD	Inverse variance weighted	15	0.31	0.91	0.75	1.1	1
FSC-A on myeloid Dendritic Cell	NMOSD	Inverse variance weighted	17	0.31	0.9	0.74	1.1	1
FSC-A on HLA DR+ CD8+ T cell	NMOSD	Inverse variance weighted	11	0.31	0.89	0.7	1.12	1
CD64 on CD14- CD16-	NMOSD	Inverse variance weighted	12	0.31	0.87	0.67	1.13	1
CD11b on Granulocytic Myeloid-Derived Suppressor Cells	NMOSD	Inverse variance weighted	3	0.31	1.12	0.9	1.4	1
CD4 regulatory T cell %T cell	NMOSD	Inverse variance weighted	11	0.32	0.78	0.49	1.27	1
Monocyte Absolute Count	NMOSD	Inverse variance weighted	22	0.32	0.89	0.7	1.12	1
CD28+ CD45RA+ CD8+ T cell %CD8+ T cell	NMOSD	Inverse variance weighted	23	0.32	1.09	0.92	1.29	1
CD24 on IgD- CD38dim B cell	NMOSD	Inverse variance weighted	6	0.32	0.74	0.4	1.35	1
CD28 on CD45RA+ CD4+ T cell	NMOSD	Inverse variance weighted	11	0.32	1.34	0.75	2.39	1
FSC-A on Natural Killer T	NMOSD	Inverse variance weighted	14	0.32	1.24	0.81	1.88	1
CX3CR1 on CD14+ CD16- monocyte	NMOSD	Inverse variance weighted	20	0.32	0.88	0.69	1.13	1
CD45 on CD33- HLA DR-	NMOSD	Inverse variance weighted	13	0.32	0.81	0.54	1.22	1
CD11b on CD66b++ myeloid cell	NMOSD	Inverse variance weighted	14	0.32	0.86	0.65	1.15	1
CD62L- HLA DR++ monocyte %monocyte	NMOSD	Inverse variance weighted	7	0.33	1.34	0.74	2.42	1
Terminally Differentiated CD4+ T cell %CD4+ T cell	NMOSD	Inverse variance weighted	14	0.33	1.25	0.8	1.97	1
CD20 on IgD- CD27- B cell	NMOSD	Inverse variance weighted	13	0.33	0.8	0.51	1.25	1
CD8 on Effector Memory CD8+ T cell	NMOSD	Inverse variance weighted	18	0.33	1.18	0.85	1.65	1
CD11b on CD33dim HLA DR-	NMOSD	Inverse variance weighted	19	0.33	0.87	0.66	1.15	1
Switched memory B cell %B cell	NMOSD	Inverse variance weighted	6	0.34	1.37	0.72	2.61	1
CD62L- CD86+ myeloid Dendritic Cell %Dendritic Cell	NMOSD	Inverse variance weighted	14	0.34	1.12	0.89	1.41	1
CD20 on IgD- CD38- B cell	NMOSD	Inverse variance weighted	21	0.34	0.83	0.57	1.21	1
CD3 on T cell	NMOSD	Inverse variance weighted	25	0.34	0.89	0.7	1.13	1
CD33 on Monocytic Myeloid-Derived Suppressor Cells	NMOSD	Inverse variance weighted	16	0.34	0.91	0.76	1.1	1
CD8 on HLA DR+ CD8+ T cell	NMOSD	Inverse variance weighted	18	0.34	1.14	0.87	1.49	1
SSC-A on plasmacytoid Dendritic Cell	NMOSD	Inverse variance weighted	19	0.34	0.87	0.65	1.16	1
SSC-A on CD8+ T cell	NMOSD	Inverse variance weighted	15	0.34	0.89	0.69	1.13	1
CD8 on CD28+ CD45RA- CD8+ T cell	NMOSD	Inverse variance weighted	11	0.34	1.26	0.79	2.01	1
IgD+ CD38+ B cell Absolute Count	NMOSD	Inverse variance weighted	22	0.35	0.93	0.8	1.08	1
IgD- CD38- B cell %lymphocyte	NMOSD	Inverse variance weighted	21	0.35	1.26	0.78	2.02	1
CD62L- CD86+ myeloid Dendritic Cell Absolute Count	NMOSD	Inverse variance weighted	14	0.35	1.12	0.88	1.42	1
Transitional B cell %B cell	NMOSD	Inverse variance weighted	13	0.35	1.24	0.79	1.95	1
HLA DR+ CD8+ T cell %T cell	NMOSD	Inverse variance weighted	23	0.35	1.12	0.88	1.43	1
CD25 on CD28+ CD4+ T cell	NMOSD	Inverse variance weighted	3	0.35	1.5	0.65	3.49	1
HLA DR on CD14- CD16-	NMOSD	Inverse variance weighted	17	0.35	0.98	0.94	1.02	1
CD8 on Terminally Differentiated CD8+ T cell	NMOSD	Inverse variance weighted	10	0.35	1.35	0.72	2.54	1
CD45RA on resting CD4 regulatory T cell	NMOSD	Inverse variance weighted	16	0.35	0.93	0.79	1.09	1
CD14- CD16- Absolute Count	NMOSD	Inverse variance weighted	17	0.36	0.98	0.94	1.02	1
TCRgd T cell Absolute Count	NMOSD	Inverse variance weighted	16	0.36	1.21	0.8	1.84	1
Natural Killer T %T cell	NMOSD	Inverse variance weighted	27	0.36	1.19	0.82	1.73	1
CD27 on IgD- CD38+ B cell	NMOSD	Inverse variance weighted	13	0.36	1.26	0.77	2.06	1
CD3 on Central Memory CD8+ T cell	NMOSD	Inverse variance weighted	14	0.36	0.85	0.61	1.2	1
CD28 on CD39+ resting CD4 regulatory T cell	NMOSD	Inverse variance weighted	15	0.36	0.83	0.57	1.23	1
CD64 on monocyte	NMOSD	Inverse variance weighted	12	0.36	0.9	0.71	1.13	1
CD45 on lymphocyte	NMOSD	Inverse variance weighted	12	0.36	0.84	0.58	1.22	1
IgD+ B cell %B cell	NMOSD	Inverse variance weighted	9	0.37	0.8	0.49	1.3	1
Memory B cell Absolute Count	NMOSD	Inverse variance weighted	10	0.37	1.27	0.75	2.12	1
Activated & resting CD4 regulatory T cell Absolute Count	NMOSD	Inverse variance weighted	13	0.37	1.28	0.74	2.2	1
HLA DR+ T cell%lymphocyte	NMOSD	Inverse variance weighted	23	0.37	1.09	0.9	1.32	1
CD28- CD8+ T cell Absolute Count	NMOSD	Inverse variance weighted	12	0.37	0.77	0.44	1.36	1
CD28- CD4-CD8- T cell %T cell	NMOSD	Inverse variance weighted	19	0.37	0.88	0.66	1.17	1
CD16-CD56 on HLA DR+ Natural Killer	NMOSD	Inverse variance weighted	16	0.37	0.88	0.67	1.16	1
CD8 on naive CD8+ T cell	NMOSD	Inverse variance weighted	10	0.37	0.74	0.39	1.41	1
Dendritic Cell Absolute Count	NMOSD	Inverse variance weighted	15	0.38	1.2	0.8	1.78	1
Plasmacytoid Dendritic Cell %Dendritic Cell	NMOSD	Inverse variance weighted	19	0.38	0.9	0.71	1.14	1
Immature Myeloid-Derived Suppressor Cells Absolute Count	NMOSD	Inverse variance weighted	17	0.38	1.13	0.86	1.46	1
BAFF-R on transitional B cell	NMOSD	Inverse variance weighted	21	0.38	1.11	0.88	1.4	1
CD20 on IgD- CD38+ B cell	NMOSD	Inverse variance weighted	13	0.38	0.92	0.75	1.11	1
PDL-1 on CD14- CD16+ monocyte	NMOSD	Inverse variance weighted	18	0.38	0.88	0.66	1.18	1
SSC-A on HLA DR+ CD4+ T cell	NMOSD	Inverse variance weighted	14	0.38	1.2	0.81	1.78	1
IgD- CD27- B cell Absolute Count	NMOSD	Inverse variance weighted	18	0.39	0.85	0.59	1.23	1
CD33+ HLA DR+ CD14dim %CD33+ HLA DR+	NMOSD	Inverse variance weighted	20	0.39	0.89	0.69	1.15	1
Naive CD4+ T cell %CD4+ T cell	NMOSD	Inverse variance weighted	18	0.39	0.87	0.63	1.2	1
Naive CD4+ T cell %T cell	NMOSD	Inverse variance weighted	25	0.39	0.89	0.68	1.16	1
CD4-CD8- T cell %T cell	NMOSD	Inverse variance weighted	11	0.39	0.8	0.47	1.34	1
CD28+ CD45RA+ CD8dim T cell %T cell	NMOSD	Inverse variance weighted	27	0.39	0.94	0.81	1.08	1
HVEM on naive CD8+ T cell	NMOSD	Inverse variance weighted	16	0.39	0.88	0.67	1.17	1
HVEM on Terminally Differentiated CD4+ T cell	NMOSD	Inverse variance weighted	21	0.39	0.92	0.76	1.11	1
IgD+ CD38dim B cell %B cell	NMOSD	Inverse variance weighted	14	0.4	0.81	0.49	1.33	1
Plasmacytoid Dendritic Cell Absolute Count	NMOSD	Inverse variance weighted	18	0.4	0.9	0.7	1.16	1
HLA DR++ monocyte Absolute Count	NMOSD	Inverse variance weighted	13	0.4	1.17	0.81	1.71	1
Central Memory CD4+ T cell Absolute Count	NMOSD	Inverse variance weighted	18	0.4	0.88	0.65	1.19	1
CD39+ CD4+ T cell %T cell	NMOSD	Inverse variance weighted	20	0.4	1.11	0.87	1.42	1
CD28- CD8+ T cell %T cell	NMOSD	Inverse variance weighted	12	0.4	1.26	0.74	2.14	1
CD4 regulatory T cell %CD4+ T cell	NMOSD	Inverse variance weighted	12	0.41	0.84	0.56	1.26	1
Basophil Absolute Count	NMOSD	Inverse variance weighted	21	0.41	1.06	0.93	1.2	1
CD25 on IgD+ CD24+ B cell	NMOSD	Inverse variance weighted	16	0.41	0.87	0.62	1.21	1
CD3 on CD39+ secreting CD4 regulatory T cell	NMOSD	Inverse variance weighted	23	0.41	1.11	0.87	1.41	1
CD3 on resting CD4 regulatory T cell	NMOSD	Inverse variance weighted	24	0.41	1.11	0.87	1.42	1
CD16 on CD14- CD16+ monocyte	NMOSD	Inverse variance weighted	14	0.41	0.93	0.78	1.11	1
Plasma Blast-Plasma Cell %lymphocyte	NMOSD	Inverse variance weighted	16	0.42	0.89	0.67	1.19	1
CD33dim HLA DR+ CD11b- %CD33dim HLA DR+	NMOSD	Inverse variance weighted	19	0.42	0.93	0.78	1.11	1
HLA DR+ CD4+ T cell %lymphocyte	NMOSD	Inverse variance weighted	13	0.42	0.85	0.58	1.25	1
CD28+ CD45RA- CD8+ T cell Absolute Count	NMOSD	Inverse variance weighted	21	0.42	1.08	0.89	1.32	1
CD127 on CD45RA- CD4 not regulatory T cell	NMOSD	Inverse variance weighted	10	0.42	0.84	0.55	1.29	1
CD127 on CD4+ T cell	NMOSD	Inverse variance weighted	7	0.42	1.23	0.74	2.05	1
FSC-A on B cell	NMOSD	Inverse variance weighted	16	0.42	1.18	0.79	1.74	1
CD8 on CD28+ CD45RA+ CD8+ T cell	NMOSD	Inverse variance weighted	16	0.42	1.16	0.81	1.67	1
CD28+ CD45RA- CD8+ T cell %T cell	NMOSD	Inverse variance weighted	19	0.43	0.92	0.75	1.13	1
CD25 on CD45RA- CD4 not regulatory T cell	NMOSD	Inverse variance weighted	19	0.43	0.92	0.74	1.14	1
CD39 on monocyte	NMOSD	Inverse variance weighted	16	0.43	1.07	0.91	1.25	1
CD4 on CD39+ secreting CD4 regulatory T cell	NMOSD	Inverse variance weighted	14	0.43	1.16	0.8	1.68	1
Naive CD8+ T cell %CD8+ T cell	NMOSD	Inverse variance weighted	23	0.44	0.98	0.91	1.04	1
CD4-CD8- T cell %leukocyte	NMOSD	Inverse variance weighted	18	0.44	1.1	0.87	1.4	1
CD3 on CD28- CD8+ T cell	NMOSD	Inverse variance weighted	12	0.44	1.16	0.8	1.68	1
HVEM on Effector Memory CD4+ T cell	NMOSD	Inverse variance weighted	16	0.44	1.11	0.85	1.45	1
CD33 on CD14+ monocyte	NMOSD	Inverse variance weighted	15	0.44	0.94	0.79	1.11	1
CD11b on Monocytic Myeloid-Derived Suppressor Cells	NMOSD	Inverse variance weighted	14	0.44	1.1	0.86	1.4	1
IgD+ B cell Absolute Count	NMOSD	Inverse variance weighted	13	0.45	1.1	0.86	1.4	1
CD24+ CD27+ B cell %B cell	NMOSD	Inverse variance weighted	21	0.45	0.9	0.68	1.19	1
CD25++ CD45RA+ CD4 not regulatory T cell %CD4+ T cell	NMOSD	Inverse variance weighted	22	0.45	0.93	0.77	1.12	1
CD33dim HLA DR+ CD11b- Absolute Count	NMOSD	Inverse variance weighted	18	0.45	0.92	0.75	1.14	1
CD4-CD8- Natural Killer T Absolute Count	NMOSD	Inverse variance weighted	7	0.45	0.76	0.38	1.53	1
BAFF-R on CD20- CD38- B cell	NMOSD	Inverse variance weighted	6	0.45	1.2	0.75	1.92	1
CD19 on CD20- B cell	NMOSD	Inverse variance weighted	17	0.45	0.84	0.53	1.32	1
CD24 on transitional B cell	NMOSD	Inverse variance weighted	14	0.45	1.15	0.81	1.62	1
CD25 on IgD+ CD24- B cell	NMOSD	Inverse variance weighted	18	0.45	1.07	0.89	1.29	1
CD45 on T cell	NMOSD	Inverse variance weighted	11	0.45	0.83	0.5	1.36	1
FSC-A on lymphocyte	NMOSD	Inverse variance weighted	9	0.45	0.89	0.67	1.2	1
CCR2 on CD14+ CD16+ monocyte	NMOSD	Inverse variance weighted	24	0.45	0.94	0.79	1.11	1
CD80 on CD62L+ plasmacytoid Dendritic Cell	NMOSD	Inverse variance weighted	15	0.45	1.15	0.8	1.63	1
CD11b on basophil	NMOSD	Inverse variance weighted	16	0.45	0.88	0.62	1.23	1
IgD- CD24- B cell %lymphocyte	NMOSD	Inverse variance weighted	19	0.46	1.16	0.78	1.72	1
CD11c+ CD62L- monocyte %monocyte	NMOSD	Inverse variance weighted	16	0.46	1.19	0.75	1.9	1
Terminally Differentiated CD4+ T cell %T cell	NMOSD	Inverse variance weighted	16	0.46	1.15	0.79	1.69	1
CD3 on CD39+ CD4+ T cell	NMOSD	Inverse variance weighted	20	0.46	1.09	0.87	1.36	1
CCR2 on monocyte	NMOSD	Inverse variance weighted	17	0.46	0.9	0.67	1.2	1
CD80 on plasmacytoid Dendritic Cell	NMOSD	Inverse variance weighted	15	0.46	1.14	0.8	1.63	1
Effector Memory CD4-CD8- T cell %T cell	NMOSD	Inverse variance weighted	20	0.47	0.86	0.56	1.3	1
CD14- CD16+ monocyte Absolute Count	NMOSD	Inverse variance weighted	15	0.47	0.87	0.6	1.26	1
Natural Killer %lymphocyte	NMOSD	Inverse variance weighted	20	0.47	1.1	0.85	1.44	1
CD45 on HLA DR+ CD8+ T cell	NMOSD	Inverse variance weighted	13	0.47	1.19	0.75	1.89	1
FSC-A on CD14+ monocyte	NMOSD	Inverse variance weighted	13	0.47	0.88	0.62	1.25	1
FSC-A on HLA DR+ CD4+ T cell	NMOSD	Inverse variance weighted	14	0.47	1.21	0.73	2.01	1
CD86+ plasmacytoid Dendritic Cell %Dendritic Cell	NMOSD	Inverse variance weighted	15	0.48	0.86	0.58	1.29	1
CD62L- myeloid Dendritic Cell %Dendritic Cell	NMOSD	Inverse variance weighted	18	0.48	1.08	0.87	1.35	1
CD33- HLA DR- Absolute Count	NMOSD	Inverse variance weighted	14	0.48	1.12	0.81	1.56	1
CD4+CD8+ T cell %T cell	NMOSD	Inverse variance weighted	6	0.48	0.77	0.38	1.58	1
CD28- CD4-CD8- T cell Absolute Count	NMOSD	Inverse variance weighted	23	0.48	0.9	0.68	1.2	1
CD28- CD127- CD25++ CD8+ T cell Absolute Count	NMOSD	Inverse variance weighted	18	0.48	0.89	0.63	1.24	1
BAFF-R on IgD- CD27- B cell	NMOSD	Inverse variance weighted	16	0.48	1.08	0.87	1.35	1
CD27 on memory B cell	NMOSD	Inverse variance weighted	16	0.48	0.91	0.69	1.19	1
HVEM on T cell	NMOSD	Inverse variance weighted	21	0.48	1.08	0.87	1.34	1
Switched memory B cell %lymphocyte	NMOSD	Inverse variance weighted	14	0.49	0.87	0.58	1.3	1
CD4+ T cell Absolute Count	NMOSD	Inverse variance weighted	14	0.49	1.25	0.66	2.38	1
Natural Killer T %lymphocyte	NMOSD	Inverse variance weighted	28	0.49	1.14	0.79	1.63	1
CD8+ Natural Killer T Absolute Count	NMOSD	Inverse variance weighted	21	0.49	1.13	0.79	1.63	1
IgD on IgD+ CD38dim B cell	NMOSD	Inverse variance weighted	18	0.49	0.93	0.74	1.15	1
IgD on unswitched memory B cell	NMOSD	Inverse variance weighted	15	0.49	1.17	0.75	1.82	1
CD20- B cell %lymphocyte	NMOSD	Inverse variance weighted	11	0.5	1.19	0.72	1.95	1
CD25++ CD45RA- CD4 not regulatory T cell %T cell	NMOSD	Inverse variance weighted	18	0.5	1.1	0.83	1.45	1
Naive CD4+ T cell Absolute Count	NMOSD	Inverse variance weighted	16	0.5	1.24	0.67	2.28	1
CD3 on activated & secreting CD4 regulatory T cell	NMOSD	Inverse variance weighted	16	0.5	0.93	0.74	1.16	1
CD4 on HLA DR+ CD4+ T cell	NMOSD	Inverse variance weighted	12	0.5	1.22	0.69	2.17	1
Unswitched memory B cell %B cell	NMOSD	Inverse variance weighted	23	0.51	0.9	0.67	1.22	1
Central Memory CD4-CD8- T cell %CD4-CD8- T cell	NMOSD	Inverse variance weighted	13	0.51	0.87	0.58	1.31	1
CD24 on CD24+ CD27+ B cell	NMOSD	Inverse variance weighted	3	0.51	1.21	0.68	2.14	1
CD38 on transitional B cell	NMOSD	Inverse variance weighted	19	0.51	1.14	0.78	1.67	1
CD3 on CD4 regulatory T cell	NMOSD	Inverse variance weighted	6	0.51	0.9	0.67	1.22	1
CD25 on CD45RA+ CD4 not regulatory T cell	NMOSD	Inverse variance weighted	15	0.51	1.09	0.85	1.39	1
CD33 on CD66b++ myeloid cell	NMOSD	Inverse variance weighted	14	0.51	1.06	0.89	1.27	1
CCR2 on CD62L+ myeloid Dendritic Cell	NMOSD	Inverse variance weighted	13	0.51	0.88	0.6	1.29	1
CD4 on Terminally Differentiated CD4+ T cell	NMOSD	Inverse variance weighted	21	0.51	0.93	0.75	1.16	1
Plasma Blast-Plasma Cell Absolute Count	NMOSD	Inverse variance weighted	13	0.52	0.85	0.53	1.38	1
CD25++ CD4+ T cell %T cell	NMOSD	Inverse variance weighted	9	0.52	1.16	0.74	1.81	1
Transitional B cell %lymphocyte	NMOSD	Inverse variance weighted	17	0.52	0.86	0.55	1.36	1
CD19 on memory B cell	NMOSD	Inverse variance weighted	17	0.52	1.13	0.78	1.64	1
CD3 on CD45RA+ CD4+ T cell	NMOSD	Inverse variance weighted	22	0.52	1.07	0.87	1.33	1
FSC-A on monocyte	NMOSD	Inverse variance weighted	18	0.52	0.95	0.82	1.1	1
FSC-A on granulocyte	NMOSD	Inverse variance weighted	15	0.52	1.11	0.81	1.53	1
PDL-1 on CD14+ CD16- monocyte	NMOSD	Inverse variance weighted	8	0.52	1.25	0.63	2.48	1
T cell %lymphocyte	NMOSD	Inverse variance weighted	15	0.53	0.87	0.57	1.33	1
CD4-CD8- Natural Killer T %T cell	NMOSD	Inverse variance weighted	22	0.53	0.89	0.62	1.28	1
CD19 on IgD+ CD38dim B cell	NMOSD	Inverse variance weighted	15	0.53	0.89	0.61	1.29	1
CD19 on IgD- CD24- B cell	NMOSD	Inverse variance weighted	18	0.53	1.12	0.78	1.6	1
CD25 on CD24+ CD27+ B cell	NMOSD	Inverse variance weighted	17	0.53	0.94	0.79	1.13	1
CD3 on CD4+ T cell	NMOSD	Inverse variance weighted	21	0.53	0.91	0.69	1.21	1
CD19 on B cell	NMOSD	Inverse variance weighted	16	0.53	1.15	0.74	1.78	1
CD45 on basophil	NMOSD	Inverse variance weighted	15	0.53	0.91	0.69	1.21	1
IgD- CD24- B cell Absolute Count	NMOSD	Inverse variance weighted	15	0.54	1.13	0.77	1.64	1
CD45RA- CD4+ T cell %T cell	NMOSD	Inverse variance weighted	18	0.54	0.91	0.67	1.23	1
CD20 on IgD+ CD38- naive B cell	NMOSD	Inverse variance weighted	12	0.54	1.11	0.8	1.54	1
CD24 on IgD+ CD38- B cell	NMOSD	Inverse variance weighted	16	0.54	1.07	0.87	1.31	1
CD25 on IgD+ CD38- unswitched memory B cell	NMOSD	Inverse variance weighted	17	0.54	0.95	0.79	1.13	1
CD27 on IgD+ CD38- unswitched memory B cell	NMOSD	Inverse variance weighted	19	0.54	1.07	0.86	1.32	1
CD86 on CD62L+ myeloid Dendritic Cell	NMOSD	Inverse variance weighted	15	0.54	0.91	0.67	1.23	1
CD4 on monocyte	NMOSD	Inverse variance weighted	11	0.54	1.08	0.84	1.4	1
SSC-A on Natural Killer	NMOSD	Inverse variance weighted	19	0.54	1.09	0.82	1.46	1
Memory B cell %B cell	NMOSD	Inverse variance weighted	23	0.55	0.92	0.7	1.21	1
BAFF-R on IgD+ CD38- naive B cell	NMOSD	Inverse variance weighted	20	0.55	0.92	0.7	1.21	1
BAFF-R on IgD+ CD38- unswitched memory B cell	NMOSD	Inverse variance weighted	13	0.55	1.08	0.84	1.4	1
BAFF-R on IgD+ CD38+ B cell	NMOSD	Inverse variance weighted	21	0.55	1.07	0.85	1.35	1
HVEM on Terminally Differentiated CD8+ T cell	NMOSD	Inverse variance weighted	23	0.55	0.94	0.76	1.15	1
CD45 on lymphocyte	NMOSD	Inverse variance weighted	15	0.55	1.13	0.76	1.69	1
HLA DR on myeloid Dendritic Cell	NMOSD	Inverse variance weighted	8	0.55	1.11	0.78	1.59	1
HLA DR on HLA DR+ CD4+ T cell	NMOSD	Inverse variance weighted	16	0.55	0.89	0.59	1.32	1
CD62L- Dendritic Cell Absolute Count	NMOSD	Inverse variance weighted	12	0.56	0.93	0.72	1.2	1
CD86+ myeloid Dendritic Cell %Dendritic Cell	NMOSD	Inverse variance weighted	17	0.56	1.07	0.86	1.32	1
CD8dim T cell %T cell	NMOSD	Inverse variance weighted	15	0.56	0.85	0.49	1.47	1
CD3- lymphocyte Absolute Count	NMOSD	Inverse variance weighted	12	0.56	1.13	0.75	1.72	1
BAFF-R on IgD- CD38+ B cell	NMOSD	Inverse variance weighted	14	0.56	1.13	0.75	1.69	1
CD40 on CD14+ CD16- monocyte	NMOSD	Inverse variance weighted	16	0.56	1.06	0.87	1.31	1
CD4 on CD39+ CD4+ T cell	NMOSD	Inverse variance weighted	25	0.56	1.08	0.83	1.42	1
HLA DR on B cell	NMOSD	Inverse variance weighted	13	0.56	1.09	0.81	1.48	1
CD3 on Effector Memory CD8+ T cell	NMOSD	Inverse variance weighted	11	0.57	0.89	0.6	1.32	1
T cell Absolute Count	NMOSD	Inverse variance weighted	13	0.98	0.99	0.54	1.83	1
CD28+ CD45RA- CD8dim T cell Absolute Count	NMOSD	Inverse variance weighted	26	0.98	1	0.93	1.07	1
CD3 on HLA DR+ T cell	NMOSD	Inverse variance weighted	22	0.98	1	0.78	1.3	1
CD14+ CD16+ monocyte Absolute Count	NMOSD	Inverse variance weighted	16	0.99	1	0.69	1.43	1
CD28- CD127- CD25++ CD8+ T cell %CD8+ T cell	NMOSD	Inverse variance weighted	11	0.99	1	0.67	1.48	1
BAFF-R on naive-mature B cell	NMOSD	Inverse variance weighted	19	0.99	1	0.8	1.25	1
CD25 on IgD+ CD38- B cell	NMOSD	Inverse variance weighted	14	0.99	1	0.68	1.48	1
FSC-A on T cell	NMOSD	Inverse variance weighted	17	0.99	1	0.79	1.26	1
CD14 on Monocytic Myeloid-Derived Suppressor Cells	NMOSD	Inverse variance weighted	22	0.99	1	0.82	1.21	1
CD4 on CD4 regulatory T cell	NMOSD	Inverse variance weighted	19	0.99	1	0.7	1.44	1
B cell %lymphocyte	NMOSD	Inverse variance weighted	28	1	1	0.77	1.3	1
CD28- CD8dim T cell %CD8dim T cell	NMOSD	Inverse variance weighted	10	1	1	0.74	1.36	1
CD19 on unswitched memory B cell	NMOSD	Inverse variance weighted	14	1	1	0.59	1.69	1
CD33 on Immature Myeloid-Derived Suppressor Cells	NMOSD	Inverse variance weighted	17	1	1	0.84	1.19	1
CD45RA- CD28- CD8+ T cell %T cell	AQP4- NMOSD	Inverse variance weighted	53	0.02	0.97	0.96	0.99	0.01
Effector Memory CD8+ T cell Absolute Count	AQP4- NMOSD	Inverse variance weighted	19	0.01	1.47	1.15	1.87	0.25
CD45RA+ CD28- CD8+ T cell %T cell	AQP4- NMOSD	Inverse variance weighted	44	0.02	0.99	0.98	0.99	0.25
CD28- CD8dim T cell %T cell	AQP4- NMOSD	Inverse variance weighted	18	0.02	1.86	1.24	2.8	0.36
HLA DR+ CD4+ T cell Absolute Count	AQP4- NMOSD	Inverse variance weighted	18	0.02	1.58	1.16	2.14	0.37
HVEM on Effector Memory CD8+ T cell	AQP4- NMOSD	Inverse variance weighted	12	0.02	1.86	1.21	2.86	0.39
Unswitched memory B cell %lymphocyte	AQP4- NMOSD	Inverse variance weighted	16	0.01	0.35	0.17	0.73	0.43
Central Memory CD8+ T cell %T cell	AQP4- NMOSD	Inverse variance weighted	15	0.01	0.39	0.19	0.82	0.64
Terminally Differentiated CD4-CD8- T cell %CD4-CD8- T cell	AQP4- NMOSD	Inverse variance weighted	19	0.01	0.59	0.38	0.89	0.64
CD20 on IgD- CD27- B cell	AQP4- NMOSD	Inverse variance weighted	13	0.02	0.44	0.23	0.86	0.65
CD45RA- CD4+ T cell Absolute Count	AQP4- NMOSD	Inverse variance weighted	9	0.01	1.4	1.08	1.81	0.66
CD33+ HLA DR+ CD14dim Absolute Count	AQP4- NMOSD	Inverse variance weighted	14	0.02	0.71	0.54	0.94	0.67
CD19 on CD20- CD38- B cell	AQP4- NMOSD	Inverse variance weighted	15	0.01	0.52	0.31	0.85	0.67
CD25++ CD4+ T cell Absolute Count	AQP4- NMOSD	Inverse variance weighted	13	0.01	0.68	0.51	0.92	0.68
IgD+ CD38- B cell Absolute Count	AQP4- NMOSD	Inverse variance weighted	13	0.02	0.43	0.22	0.85	0.69
Effector Memory CD4-CD8- T cell %CD4-CD8- T cell	AQP4- NMOSD	Inverse variance weighted	16	0.03	1.82	1.05	3.15	0.69
CD28- CD8dim T cell Absolute Count	AQP4- NMOSD	Inverse variance weighted	19	0.02	1.75	1.1	2.79	0.69
CD45RA- CD28- CD8+ T cell Absolute Count	AQP4- NMOSD	Inverse variance weighted	99	0.02	1	1	1	0.69
CD45RA+ CD28- CD8+ T cell Absolute Count	AQP4- NMOSD	Inverse variance weighted	207	0.02	1	1	1	0.69
CD3 on HLA DR+ CD8+ T cell	AQP4- NMOSD	Inverse variance weighted	16	0.03	1.68	1.04	2.73	0.69
CD62L- HLA DR++ monocyte %monocyte	AQP4- NMOSD	Inverse variance weighted	7	0.03	2.66	1.1	6.47	0.7
CD62L- Dendritic Cell Absolute Count	AQP4- NMOSD	Inverse variance weighted	10	0.03	0.6	0.37	0.96	0.7
CD39+ resting CD4 regulatory T cell %CD4 regulatory T cell	AQP4- NMOSD	Inverse variance weighted	16	0.01	0.76	0.61	0.94	0.7
CD16 on CD14+ CD16+ monocyte	AQP4- NMOSD	Inverse variance weighted	13	0.03	1.67	1.04	2.68	0.7
Effector Memory CD4+ T cell Absolute Count	AQP4- NMOSD	Inverse variance weighted	12	0.03	1.31	1.02	1.67	0.72
FSC-A on plasmacytoid Dendritic Cell	AQP4- NMOSD	Inverse variance weighted	17	0.03	0.69	0.5	0.97	0.72
IgD- CD38dim B cell %lymphocyte	AQP4- NMOSD	Inverse variance weighted	18	0.02	0.67	0.48	0.94	0.74
Memory B cell %lymphocyte	AQP4- NMOSD	Inverse variance weighted	18	0.02	0.52	0.29	0.92	0.74
Natural Killer T %lymphocyte	AQP4- NMOSD	Inverse variance weighted	21	0.03	1.97	1.08	3.58	0.74
B cell %lymphocyte	AQP4- NMOSD	Inverse variance weighted	24	0.03	0.6	0.38	0.95	0.74
CD24+ CD27+ B cell %lymphocyte	AQP4- NMOSD	Inverse variance weighted	14	0.02	0.37	0.16	0.86	0.75
CD33+ HLA DR+ Absolute Count	AQP4- NMOSD	Inverse variance weighted	20	0.04	0.79	0.62	0.99	0.75
Natural Killer %CD3- lymphocyte	AQP4- NMOSD	Inverse variance weighted	15	0.05	1.3	1.01	1.68	0.75
CD4 on activated CD4 regulatory T cell	AQP4- NMOSD	Inverse variance weighted	18	0.04	0.72	0.53	0.99	0.75
Resting CD4 regulatory T cell %CD4 regulatory T cell	AQP4- NMOSD	Inverse variance weighted	19	0.04	0.77	0.6	0.99	0.76
CD14+ CD16+ monocyte %monocyte	AQP4- NMOSD	Inverse variance weighted	12	0.03	1.98	1.07	3.66	0.76
CD45RA- CD28- CD8+ T cell %CD8+ T cell	AQP4- NMOSD	Inverse variance weighted	23	0.04	0.99	0.97	1	0.76
CD38 on IgD+ CD38dim B cell	AQP4- NMOSD	Inverse variance weighted	13	0.05	1.73	1	2.98	0.76
CD3 on HLA DR+ CD4+ T cell	AQP4- NMOSD	Inverse variance weighted	16	0.02	1.75	1.09	2.83	0.76
CD86 on granulocyte	AQP4- NMOSD	Inverse variance weighted	14	0.05	1.86	1.01	3.41	0.76
CD127 on CD28+ CD45RA+ CD8+ T cell	AQP4- NMOSD	Inverse variance weighted	12	0.02	1.48	1.05	2.08	0.76
CD40 on CD14+ CD16+ monocyte	AQP4- NMOSD	Inverse variance weighted	14	0.03	0.71	0.52	0.97	0.76
CD11c+ HLA DR++ monocyte %monocyte	AQP4- NMOSD	Inverse variance weighted	11	0.03	2.37	1.11	5.08	0.77
CD4 on Effector Memory CD4+ T cell	AQP4- NMOSD	Inverse variance weighted	13	0.04	1.35	1.01	1.81	0.77
Naive-mature B cell %lymphocyte	AQP4- NMOSD	Inverse variance weighted	13	0.03	2.28	1.09	4.78	0.78
CD28- CD8+ T cell %T cell	AQP4- NMOSD	Inverse variance weighted	12	0.05	2.22	1	4.92	0.78
CD3 on CD39+ resting CD4 regulatory T cell	AQP4- NMOSD	Inverse variance weighted	10	0.05	1.69	0.99	2.86	0.78
CCR2 on CD14+ CD16+ monocyte	AQP4- NMOSD	Inverse variance weighted	21	0.05	0.76	0.57	1	0.78
CD45 on CD33+ HLA DR+ CD14dim	AQP4- NMOSD	Inverse variance weighted	11	0.05	0.59	0.35	1	0.78
CD8+ Natural Killer T %lymphocyte	AQP4- NMOSD	Inverse variance weighted	13	0.06	2.25	0.98	5.18	0.79
CD3 on CD28+ CD45RA- CD8+ T cell	AQP4- NMOSD	Inverse variance weighted	12	0.05	1.74	0.99	3.06	0.79
CD33+ HLA DR+ CD14- Absolute Count	AQP4- NMOSD	Inverse variance weighted	17	0.06	0.82	0.67	1.01	0.8
Natural Killer T %T cell	AQP4- NMOSD	Inverse variance weighted	20	0.06	1.75	0.98	3.15	0.8
Granulocyte Absolute Count	AQP4- NMOSD	Inverse variance weighted	18	0.06	1.82	0.97	3.42	0.81
CD40 on CD14- CD16+ monocyte	AQP4- NMOSD	Inverse variance weighted	13	0.06	0.74	0.55	1.01	0.81
CD62L- myeloid Dendritic Cell %Dendritic Cell	AQP4- NMOSD	Inverse variance weighted	15	0.07	0.75	0.55	1.03	0.82
HLA DR++ monocyte Absolute Count	AQP4- NMOSD	Inverse variance weighted	12	0.08	1.69	0.95	3.02	0.82
Activated & secreting CD4 regulatory T cell %CD4 regulatory T cell	AQP4- NMOSD	Inverse variance weighted	20	0.06	1.23	0.99	1.53	0.82
CD28- CD25++ CD8+ T cell %CD8+ T cell	AQP4- NMOSD	Inverse variance weighted	16	0.08	1.79	0.94	3.41	0.82
CD28- CD8+ T cell %CD8+ T cell	AQP4- NMOSD	Inverse variance weighted	19	0.07	1.79	0.94	3.4	0.82
IgD+ CD38- B cell %B cell	AQP4- NMOSD	Inverse variance weighted	14	0.06	1.47	0.98	2.2	0.83
B cell %CD3- lymphocyte	AQP4- NMOSD	Inverse variance weighted	16	0.07	0.79	0.62	1.02	0.83
CD25 on IgD- CD38- B cell	AQP4- NMOSD	Inverse variance weighted	14	0.07	0.7	0.48	1.02	0.83
CD127 on CD45RA- CD4 not regulatory T cell	AQP4- NMOSD	Inverse variance weighted	11	0.07	0.68	0.45	1.03	0.83
Plasma Blast-Plasma Cell Absolute Count	AQP4- NMOSD	Inverse variance weighted	14	0.07	0.71	0.48	1.03	0.84
Effector Memory CD8+ T cell %CD8+ T cell	AQP4- NMOSD	Inverse variance weighted	14	0.07	1.25	0.98	1.59	0.84
CD45RA+ CD8+ T cell %T cell	AQP4- NMOSD	Inverse variance weighted	17	0.08	0.89	0.78	1.01	0.84
Transitional B cell Absolute Count	AQP4- NMOSD	Inverse variance weighted	15	0.1	0.53	0.25	1.13	0.84
CD39+ CD8+ T cell %CD8+ T cell	AQP4- NMOSD	Inverse variance weighted	13	0.1	0.71	0.48	1.06	0.84
BAFF-R on IgD- CD38dim B cell	AQP4- NMOSD	Inverse variance weighted	4	0.1	0.56	0.28	1.11	0.84
CD38 on CD3- CD19-	AQP4- NMOSD	Inverse variance weighted	14	0.07	1.61	0.96	2.7	0.84
CD28 on activated CD4 regulatory T cell	AQP4- NMOSD	Inverse variance weighted	10	0.1	1.72	0.9	3.3	0.84
CD25 on CD4 regulatory T cell	AQP4- NMOSD	Inverse variance weighted	14	0.1	1.31	0.95	1.83	0.84
CD14 on CD14+ CD16+ monocyte	AQP4- NMOSD	Inverse variance weighted	15	0.07	1.94	0.94	4	0.84
CD28+ CD45RA+ CD8+ T cell %T cell	AQP4- NMOSD	Inverse variance weighted	27	0.09	0.95	0.89	1.01	0.85
CD19 on transitional B cell	AQP4- NMOSD	Inverse variance weighted	17	0.1	1.67	0.9	3.09	0.85
CD25 on IgD+ CD38- B cell	AQP4- NMOSD	Inverse variance weighted	11	0.1	1.86	0.89	3.87	0.85
CD11c on myeloid Dendritic Cell	AQP4- NMOSD	Inverse variance weighted	21	0.1	0.66	0.41	1.08	0.85
HLA DR on plasmacytoid Dendritic Cell	AQP4- NMOSD	Inverse variance weighted	10	0.1	0.71	0.47	1.07	0.85
IgD- CD38+ B cell %lymphocyte	AQP4- NMOSD	Inverse variance weighted	16	0.08	1.44	0.95	2.18	0.86
CD25++ CD45RA- CD4 not regulatory T cell Absolute Count	AQP4- NMOSD	Inverse variance weighted	8	0.11	0.75	0.54	1.06	0.86
CD38 on IgD+ CD24- B cell	AQP4- NMOSD	Inverse variance weighted	10	0.11	1.93	0.87	4.28	0.86
IgD on IgD+ CD38+ B cell	AQP4- NMOSD	Inverse variance weighted	19	0.11	1.37	0.93	2.02	0.86
HVEM on CD4+ T cell	AQP4- NMOSD	Inverse variance weighted	12	0.08	1.52	0.95	2.44	0.86
CD25 on CD39+ secreting CD4 regulatory T cell	AQP4- NMOSD	Inverse variance weighted	9	0.09	1.31	0.95	1.81	0.86
CD24+ CD27+ B cell Absolute Count	AQP4- NMOSD	Inverse variance weighted	15	0.11	0.51	0.23	1.17	0.87
CD20- CD38- B cell %lymphocyte	AQP4- NMOSD	Inverse variance weighted	16	0.09	0.56	0.29	1.1	0.87
Myeloid Dendritic Cell %Dendritic Cell	AQP4- NMOSD	Inverse variance weighted	20	0.09	0.73	0.5	1.06	0.87
Activated & resting CD4 regulatory T cell %CD4+ T cell	AQP4- NMOSD	Inverse variance weighted	15	0.11	1.43	0.92	2.22	0.87
CD28+ CD45RA+ CD8dim T cell %T cell	AQP4- NMOSD	Inverse variance weighted	24	0.09	0.78	0.59	1.04	0.87
CD25 on IgD+ CD38- naive B cell	AQP4- NMOSD	Inverse variance weighted	17	0.09	1.49	0.94	2.38	0.87
CD25 on transitional B cell	AQP4- NMOSD	Inverse variance weighted	14	0.08	1.94	0.91	4.11	0.87
CD3 on T cell	AQP4- NMOSD	Inverse variance weighted	19	0.09	0.66	0.41	1.07	0.87
CD45 on Natural Killer	AQP4- NMOSD	Inverse variance weighted	16	0.09	0.64	0.39	1.07	0.87
IgD on IgD+ CD38- B cell	AQP4- NMOSD	Inverse variance weighted	18	0.09	1.58	0.93	2.68	0.88
CD3 on CD39+ CD8+ T cell	AQP4- NMOSD	Inverse variance weighted	9	0.12	1.64	0.88	3.04	0.88
CD28 on CD28+ CD45RA+ CD8+ T cell	AQP4- NMOSD	Inverse variance weighted	11	0.12	0.67	0.4	1.12	0.88
FSC-A on lymphocyte	AQP4- NMOSD	Inverse variance weighted	8	0.12	1.42	0.91	2.22	0.88
CD39 on CD39+ secreting CD4 regulatory T cell	AQP4- NMOSD	Inverse variance weighted	13	0.11	0.73	0.5	1.08	0.88
CD45 on CD33dim HLA DR+ CD11b-	AQP4- NMOSD	Inverse variance weighted	7	0.12	0.47	0.18	1.22	0.88
Resting CD4 regulatory T cell %CD4+ T cell	AQP4- NMOSD	Inverse variance weighted	18	0.12	0.85	0.7	1.04	0.89
FSC-A on T cell	AQP4- NMOSD	Inverse variance weighted	14	0.12	1.32	0.93	1.87	0.89
FSC-A on CD8+ T cell	AQP4- NMOSD	Inverse variance weighted	13	0.12	1.89	0.84	4.24	0.89
Switched memory B cell %lymphocyte	AQP4- NMOSD	Inverse variance weighted	12	0.16	0.56	0.25	1.25	0.9
Central Memory CD4+ T cell %T cell	AQP4- NMOSD	Inverse variance weighted	18	0.16	0.68	0.39	1.17	0.9
HLA DR+ CD8+ T cell Absolute Count	AQP4- NMOSD	Inverse variance weighted	29	0.16	1.25	0.92	1.7	0.9
CD28 on CD45RA+ CD4+ T cell	AQP4- NMOSD	Inverse variance weighted	10	0.16	1.51	0.85	2.69	0.9
CD45 on CD33- HLA DR-	AQP4- NMOSD	Inverse variance weighted	11	0.16	0.68	0.4	1.16	0.9
CD45 on basophil	AQP4- NMOSD	Inverse variance weighted	11	0.13	0.68	0.41	1.12	0.9
CD39+ activated CD4 regulatory T cell Absolute Count	AQP4- NMOSD	Inverse variance weighted	20	0.16	0.8	0.58	1.09	0.91
CD8+ Natural Killer T %T cell	AQP4- NMOSD	Inverse variance weighted	14	0.13	1.83	0.83	4.04	0.91
CD28 on activated & secreting CD4 regulatory T cell	AQP4- NMOSD	Inverse variance weighted	15	0.16	1.45	0.87	2.42	0.91
CD25 on CD45RA- CD4 not regulatory T cell	AQP4- NMOSD	Inverse variance weighted	12	0.16	0.76	0.52	1.11	0.91
Naive-mature B cell Absolute Count	AQP4- NMOSD	Inverse variance weighted	18	0.17	0.67	0.38	1.19	0.92
CD11c+ CD62L- monocyte %monocyte	AQP4- NMOSD	Inverse variance weighted	15	0.15	1.55	0.85	2.8	0.92
CD86+ plasmacytoid Dendritic Cell %Dendritic Cell	AQP4- NMOSD	Inverse variance weighted	13	0.14	0.53	0.23	1.22	0.92
Secreting CD4 regulatory T cell Absolute Count	AQP4- NMOSD	Inverse variance weighted	11	0.19	0.8	0.58	1.11	0.92
Secreting CD4 regulatory T cell %CD4+ T cell	AQP4- NMOSD	Inverse variance weighted	15	0.15	0.74	0.5	1.11	0.92
CD33- HLA DR- Absolute Count	AQP4- NMOSD	Inverse variance weighted	13	0.15	1.46	0.88	2.44	0.92
Effector Memory CD4-CD8- T cell Absolute Count	AQP4- NMOSD	Inverse variance weighted	14	0.14	0.57	0.28	1.2	0.92
Effector Memory CD4-CD8- T cell %T cell	AQP4- NMOSD	Inverse variance weighted	16	0.14	0.56	0.26	1.21	0.92
CD39+ CD8+ T cell Absolute Count	AQP4- NMOSD	Inverse variance weighted	14	0.19	0.77	0.52	1.14	0.92
BAFF-R on IgD+ CD38- unswitched memory B cell	AQP4- NMOSD	Inverse variance weighted	10	0.14	1.26	0.92	1.73	0.92
BAFF-R on IgD- CD24- B cell	AQP4- NMOSD	Inverse variance weighted	13	0.15	1.27	0.92	1.76	0.92
CD24 on IgD+ CD38+ B cell	AQP4- NMOSD	Inverse variance weighted	15	0.13	1.55	0.87	2.76	0.92
CD38 on naive-mature B cell	AQP4- NMOSD	Inverse variance weighted	17	0.13	1.57	0.87	2.83	0.92
CD127 on granulocyte	AQP4- NMOSD	Inverse variance weighted	16	0.16	1.51	0.86	2.65	0.92
CD64 on monocyte	AQP4- NMOSD	Inverse variance weighted	12	0.14	1.33	0.91	1.92	0.92
CD39 on CD39+ CD4+ T cell	AQP4- NMOSD	Inverse variance weighted	18	0.14	0.75	0.5	1.1	0.92
IgD- CD38- B cell %lymphocyte	AQP4- NMOSD	Inverse variance weighted	21	0.18	0.6	0.28	1.27	0.93
IgD- CD38dim B cell Absolute Count	AQP4- NMOSD	Inverse variance weighted	12	0.18	0.62	0.31	1.25	0.93
CD86+ myeloid Dendritic Cell Absolute Count	AQP4- NMOSD	Inverse variance weighted	12	0.19	0.65	0.35	1.23	0.93
CD33dim HLA DR+ CD11b- %CD33dim HLA DR+	AQP4- NMOSD	Inverse variance weighted	18	0.17	0.81	0.59	1.1	0.93
CD45RA- CD4+ T cell %CD4+ T cell	AQP4- NMOSD	Inverse variance weighted	17	0.15	0.66	0.38	1.16	0.93
Terminally Differentiated CD8+ T cell %CD8+ T cell	AQP4- NMOSD	Inverse variance weighted	17	0.18	1.38	0.86	2.21	0.93
Transitional B cell %lymphocyte	AQP4- NMOSD	Inverse variance weighted	16	0.17	0.62	0.31	1.24	0.93
CD4+ T cell Absolute Count	AQP4- NMOSD	Inverse variance weighted	13	0.18	1.64	0.79	3.41	0.93
BAFF-R on IgD- CD27- B cell	AQP4- NMOSD	Inverse variance weighted	12	0.19	1.22	0.91	1.63	0.93
CD19 on IgD- CD24- B cell	AQP4- NMOSD	Inverse variance weighted	15	0.17	0.61	0.3	1.23	0.93
CD20 on IgD- CD38+ B cell	AQP4- NMOSD	Inverse variance weighted	11	0.19	0.8	0.56	1.12	0.93
CD28 on CD4+ T cell	AQP4- NMOSD	Inverse variance weighted	19	0.15	0.76	0.53	1.1	0.93
CD28 on CD39+ resting CD4 regulatory T cell	AQP4- NMOSD	Inverse variance weighted	13	0.17	0.64	0.34	1.21	0.93
CD25 on CD39+ CD4+ T cell	AQP4- NMOSD	Inverse variance weighted	12	0.15	1.29	0.91	1.83	0.93
CX3CR1 on CD14+ CD16- monocyte	AQP4- NMOSD	Inverse variance weighted	17	0.17	0.77	0.54	1.12	0.93
CCR2 on CD14- CD16-	AQP4- NMOSD	Inverse variance weighted	12	0.19	0.45	0.14	1.46	0.93
CD45 on Monocytic Myeloid-Derived Suppressor Cells	AQP4- NMOSD	Inverse variance weighted	11	0.15	0.71	0.44	1.14	0.93
CD4 on activated & secreting CD4 regulatory T cell	AQP4- NMOSD	Inverse variance weighted	20	0.19	0.8	0.58	1.11	0.93
HLA DR on Dendritic Cell	AQP4- NMOSD	Inverse variance weighted	13	0.14	0.76	0.53	1.09	0.93
IgD+ CD38dim B cell %lymphocyte	AQP4- NMOSD	Inverse variance weighted	18	0.19	1.72	0.76	3.88	0.94
CD39+ activated CD4 regulatory T cell %CD4 regulatory T cell	AQP4- NMOSD	Inverse variance weighted	18	0.18	0.83	0.64	1.09	0.94
CD28+ CD4-CD8- T cell Absolute Count	AQP4- NMOSD	Inverse variance weighted	7	0.18	0.45	0.14	1.44	0.94
CD24 on IgD+ CD38- unswitched memory B cell	AQP4- NMOSD	Inverse variance weighted	16	0.18	0.75	0.5	1.14	0.94
CD45 on HLA DR+ CD8+ T cell	AQP4- NMOSD	Inverse variance weighted	13	0.2	1.54	0.8	2.98	0.95
CD4 regulatory T cell Absolute Count	AQP4- NMOSD	Inverse variance weighted	14	0.36	0.79	0.48	1.31	0.96
CD45RA+ CD8+ T cell %CD8+ T cell	AQP4- NMOSD	Inverse variance weighted	16	0.22	0.86	0.67	1.1	0.96
CD28+ CD45RA- CD8dim T cell %CD8dim T cell	AQP4- NMOSD	Inverse variance weighted	17	0.22	0.83	0.62	1.12	0.96
CD19 on CD20- B cell	AQP4- NMOSD	Inverse variance weighted	14	0.22	1.61	0.75	3.47	0.96
CD3 on naive CD8+ T cell	AQP4- NMOSD	Inverse variance weighted	19	0.38	1.18	0.82	1.71	0.96
CD3 on resting CD4 regulatory T cell	AQP4- NMOSD	Inverse variance weighted	20	0.21	0.76	0.49	1.17	0.96
CD127 on CD4+ T cell	AQP4- NMOSD	Inverse variance weighted	7	0.36	1.41	0.67	2.99	0.96
CD25 on secreting CD4 regulatory T cell	AQP4- NMOSD	Inverse variance weighted	8	0.22	1.43	0.81	2.55	0.96
FSC-A on CD4+ T cell	AQP4- NMOSD	Inverse variance weighted	10	0.22	1.33	0.84	2.09	0.96
HLA DR on CD14- CD16-	AQP4- NMOSD	Inverse variance weighted	10	0.22	0.74	0.45	1.2	0.96
SSC-A on CD8+ T cell	AQP4- NMOSD	Inverse variance weighted	10	0.22	0.75	0.47	1.2	0.96
SSC-A on HLA DR+ CD8+ T cell	AQP4- NMOSD	Inverse variance weighted	13	0.23	0.62	0.29	1.34	0.96
HLA DR on HLA DR+ CD8+ T cell	AQP4- NMOSD	Inverse variance weighted	13	0.22	1.45	0.8	2.61	0.96
Unswitched memory B cell Absolute Count	AQP4- NMOSD	Inverse variance weighted	12	0.22	0.52	0.19	1.46	0.97
Switched memory B cell %B cell	AQP4- NMOSD	Inverse variance weighted	6	0.36	1.42	0.67	3	0.97
IgD+ CD24- B cell %lymphocyte	AQP4- NMOSD	Inverse variance weighted	13	0.87	1.06	0.51	2.22	0.97
CD20- B cell %lymphocyte	AQP4- NMOSD	Inverse variance weighted	10	0.21	1.72	0.74	4	0.97
CD62L- myeloid Dendritic Cell Absolute Count	AQP4- NMOSD	Inverse variance weighted	12	0.38	0.79	0.47	1.34	0.97
Activated CD4 regulatory T cell %CD4+ T cell	AQP4- NMOSD	Inverse variance weighted	12	0.36	1.3	0.74	2.28	0.97
CD25++ CD45RA- CD4 not regulatory T cell %T cell	AQP4- NMOSD	Inverse variance weighted	13	0.37	1.24	0.78	1.99	0.97
CD33+ HLA DR+ CD14dim %CD33+ HLA DR+	AQP4- NMOSD	Inverse variance weighted	16	0.38	0.8	0.49	1.31	0.97
CD8+ and CD8dim T cell %leukocyte	AQP4- NMOSD	Inverse variance weighted	10	0.38	1.45	0.63	3.35	0.97
CD8+ Natural Killer T Absolute Count	AQP4- NMOSD	Inverse variance weighted	16	0.39	1.44	0.63	3.26	0.97
CD8dim Natural Killer T Absolute Count	AQP4- NMOSD	Inverse variance weighted	18	0.36	1.35	0.71	2.55	0.97
Natural Killer Absolute Count	AQP4- NMOSD	Inverse variance weighted	17	0.37	1.24	0.78	1.97	0.97
CD28- CD4-CD8- T cell %CD4-CD8- T cell	AQP4- NMOSD	Inverse variance weighted	21	0.38	1.2	0.8	1.78	0.97
CD28+ CD4-CD8- T cell %CD4-CD8- T cell	AQP4- NMOSD	Inverse variance weighted	21	0.38	0.84	0.56	1.24	0.97
CD19 on IgD+ CD38+ B cell	AQP4- NMOSD	Inverse variance weighted	11	0.37	0.65	0.26	1.66	0.97
CD20 on switched memory B cell	AQP4- NMOSD	Inverse variance weighted	18	0.36	0.78	0.46	1.33	0.97
CD24 on IgD- CD38- B cell	AQP4- NMOSD	Inverse variance weighted	18	0.22	0.76	0.5	1.17	0.97
CD24 on unswitched memory B cell	AQP4- NMOSD	Inverse variance weighted	14	0.21	1.24	0.89	1.73	0.97
CD25 on IgD+ CD38- unswitched memory B cell	AQP4- NMOSD	Inverse variance weighted	12	0.87	0.96	0.59	1.55	0.97
CD25 on IgD+ CD38dim B cell	AQP4- NMOSD	Inverse variance weighted	12	0.87	1.06	0.54	2.06	0.97
CD25 on IgD- CD24- B cell	AQP4- NMOSD	Inverse variance weighted	21	0.36	0.73	0.37	1.43	0.97
CD25 on IgD- CD27- B cell	AQP4- NMOSD	Inverse variance weighted	12	0.36	1.41	0.68	2.93	0.97
CD25 on IgD- CD38+ B cell	AQP4- NMOSD	Inverse variance weighted	12	0.37	1.42	0.66	3.06	0.97
CD62L on CD62L+ myeloid Dendritic Cell	AQP4- NMOSD	Inverse variance weighted	10	0.87	0.94	0.48	1.84	0.97
CD3 on activated CD4 regulatory T cell	AQP4- NMOSD	Inverse variance weighted	12	0.86	1.05	0.61	1.82	0.97
CD3 on CD39+ CD4+ T cell	AQP4- NMOSD	Inverse variance weighted	16	0.21	0.76	0.49	1.17	0.97
CD45 on granulocyte	AQP4- NMOSD	Inverse variance weighted	10	0.4	1.4	0.64	3.09	0.97
CD25 on CD39+ CD4 regulatory T cell	AQP4- NMOSD	Inverse variance weighted	10	0.21	0.61	0.29	1.31	0.97
CD4 on Terminally Differentiated CD4+ T cell	AQP4- NMOSD	Inverse variance weighted	19	0.86	0.96	0.61	1.51	0.97
CD19 on B cell	AQP4- NMOSD	Inverse variance weighted	13	0.38	1.41	0.66	2.99	0.97
CD45 on Granulocytic Myeloid-Derived Suppressor Cells	AQP4- NMOSD	Inverse variance weighted	11	0.87	0.96	0.56	1.62	0.97
SSC-A on HLA DR+ CD4+ T cell	AQP4- NMOSD	Inverse variance weighted	12	0.87	1.07	0.47	2.44	0.97
CD45RA on resting CD4 regulatory T cell	AQP4- NMOSD	Inverse variance weighted	11	0.21	0.83	0.62	1.11	0.97
IgD+ CD38dim B cell %B cell	AQP4- NMOSD	Inverse variance weighted	13	0.36	1.45	0.65	3.23	0.98
IgD+ CD38dim B cell Absolute Count	AQP4- NMOSD	Inverse variance weighted	15	0.35	0.85	0.61	1.19	0.98
IgD- CD27- B cell %B cell	AQP4- NMOSD	Inverse variance weighted	14	0.7	0.9	0.52	1.55	0.98
IgD- CD27- B cell Absolute Count	AQP4- NMOSD	Inverse variance weighted	16	0.7	0.89	0.5	1.59	0.98
Plasma Blast-Plasma Cell %B cell	AQP4- NMOSD	Inverse variance weighted	16	0.54	1.22	0.65	2.28	0.98
IgD+ CD24- B cell %B cell	AQP4- NMOSD	Inverse variance weighted	12	0.8	1.07	0.62	1.86	0.98
IgD+ CD24- B cell Absolute Count	AQP4- NMOSD	Inverse variance weighted	17	0.71	1.07	0.74	1.54	0.98
CD24+ CD27+ B cell %B cell	AQP4- NMOSD	Inverse variance weighted	17	0.71	0.9	0.52	1.56	0.98
CD20- B cell %B cell	AQP4- NMOSD	Inverse variance weighted	11	0.73	1.19	0.45	3.16	0.98
CD20- CD38- B cell Absolute Count	AQP4- NMOSD	Inverse variance weighted	11	0.35	0.69	0.31	1.5	0.98
IgD+ B cell %Lymphocyte	AQP4- NMOSD	Inverse variance weighted	8	0.71	1.25	0.39	4.01	0.98
IgD- CD27- B cell %lymphocyte	AQP4- NMOSD	Inverse variance weighted	12	0.76	1.1	0.6	2.04	0.98
Plasma Blast-Plasma Cell %lymphocyte	AQP4- NMOSD	Inverse variance weighted	14	0.79	1.14	0.43	3.05	0.98
CD11c+ monocyte %monocyte	AQP4- NMOSD	Inverse variance weighted	14	0.82	1.08	0.57	2.03	0.98
CD62L- HLA DR++ monocyte Absolute Count	AQP4- NMOSD	Inverse variance weighted	12	0.33	0.66	0.29	1.52	0.98
CD11c+ HLA DR++ monocyte Absolute Count	AQP4- NMOSD	Inverse variance weighted	12	0.73	0.87	0.4	1.9	0.98
Myeloid Dendritic Cell Absolute Count	AQP4- NMOSD	Inverse variance weighted	13	0.35	0.8	0.5	1.28	0.98
Plasmacytoid Dendritic Cell Absolute Count	AQP4- NMOSD	Inverse variance weighted	18	0.29	1.26	0.83	1.92	0.98
CD62L- Dendritic Cell %Dendritic Cell	AQP4- NMOSD	Inverse variance weighted	16	0.28	0.82	0.58	1.17	0.98
CD86+ myeloid Dendritic Cell %Dendritic Cell	AQP4- NMOSD	Inverse variance weighted	14	0.71	1.1	0.67	1.81	0.98
Plasmacytoid Dendritic Cell %Dendritic Cell	AQP4- NMOSD	Inverse variance weighted	18	0.77	1.07	0.67	1.73	0.98
HLA DR++ monocyte %leukocyte	AQP4- NMOSD	Inverse variance weighted	4	0.72	0.8	0.23	2.73	0.98
Activated CD4 regulatory T cell %CD4 regulatory T cell	AQP4- NMOSD	Inverse variance weighted	19	0.82	1.05	0.67	1.65	0.98
Secreting CD4 regulatory T cell %CD4 regulatory T cell	AQP4- NMOSD	Inverse variance weighted	18	0.79	1.05	0.75	1.46	0.98
CD39+ secreting CD4 regulatory T cell %secreting CD4 regulatory T cell	AQP4- NMOSD	Inverse variance weighted	14	0.78	0.94	0.61	1.45	0.98
Activated & secreting CD4 regulatory T cell Absolute Count	AQP4- NMOSD	Inverse variance weighted	9	0.73	1.09	0.66	1.82	0.98
Activated & secreting CD4 regulatory T cell %CD4+ T cell	AQP4- NMOSD	Inverse variance weighted	13	0.88	0.98	0.76	1.27	0.98
CD25++ CD4+ T cell %CD4+ T cell	AQP4- NMOSD	Inverse variance weighted	12	0.75	1.11	0.57	2.16	0.98
CD33+ HLA DR+ CD14- %CD33+ HLA DR+	AQP4- NMOSD	Inverse variance weighted	14	0.83	1.06	0.64	1.75	0.98
CD33dim HLA DR+ CD11b+ Absolute Count	AQP4- NMOSD	Inverse variance weighted	14	0.53	1.18	0.7	1.99	0.98
CD33dim HLA DR+ CD11b+ %CD33dim HLA DR+	AQP4- NMOSD	Inverse variance weighted	15	0.33	1.23	0.81	1.87	0.98
CD33dim HLA DR+ CD11b- Absolute Count	AQP4- NMOSD	Inverse variance weighted	15	0.84	1.05	0.65	1.7	0.98
Basophil Absolute Count	AQP4- NMOSD	Inverse variance weighted	18	0.75	1.04	0.82	1.31	0.98
Naive CD4+ T cell Absolute Count	AQP4- NMOSD	Inverse variance weighted	15	0.54	0.82	0.43	1.55	0.98
Naive CD4+ T cell %CD4+ T cell	AQP4- NMOSD	Inverse variance weighted	17	0.78	0.93	0.53	1.6	0.98
Terminally Differentiated CD4+ T cell Absolute Count	AQP4- NMOSD	Inverse variance weighted	8	0.39	1.4	0.65	3.01	0.98
Terminally Differentiated CD4+ T cell %CD4+ T cell	AQP4- NMOSD	Inverse variance weighted	14	0.8	1.11	0.48	2.57	0.98
Central Memory CD8+ T cell Absolute Count	AQP4- NMOSD	Inverse variance weighted	16	0.85	1.09	0.44	2.72	0.98
Naive CD8+ T cell Absolute Count	AQP4- NMOSD	Inverse variance weighted	18	0.36	1.04	0.95	1.14	0.98
Effector Memory CD8+ T cell %T cell	AQP4- NMOSD	Inverse variance weighted	9	0.86	0.95	0.53	1.7	0.98
Central Memory CD4-CD8- T cell %CD4-CD8- T cell	AQP4- NMOSD	Inverse variance weighted	10	0.83	1.1	0.44	2.76	0.98
Central Memory CD4-CD8- T cell %T cell	AQP4- NMOSD	Inverse variance weighted	8	0.28	0.79	0.52	1.21	0.98
Terminally Differentiated CD4-CD8- T cell Absolute Count	AQP4- NMOSD	Inverse variance weighted	16	0.88	1.05	0.55	2.02	0.98
Terminally Differentiated CD4-CD8- T cell %T cell	AQP4- NMOSD	Inverse variance weighted	17	0.8	1.07	0.64	1.78	0.98
CD14- CD16- Absolute Count	AQP4- NMOSD	Inverse variance weighted	16	0.36	0.82	0.54	1.24	0.98
T/B cell	AQP4- NMOSD	Inverse variance weighted	21	0.21	1.42	0.82	2.48	0.98
CD4+CD8+ T cell %T cell	AQP4- NMOSD	Inverse variance weighted	6	0.82	0.89	0.3	2.58	0.98
CD8dim T cell %T cell	AQP4- NMOSD	Inverse variance weighted	10	0.72	0.83	0.3	2.32	0.98
CD4+ CD8dim T cell %leukocyte	AQP4- NMOSD	Inverse variance weighted	11	0.79	1.13	0.46	2.74	0.98
TCRgd T cell Absolute Count	AQP4- NMOSD	Inverse variance weighted	12	0.82	1.1	0.48	2.56	0.98
TCRgd T cell %T cell	AQP4- NMOSD	Inverse variance weighted	13	0.85	0.93	0.46	1.9	0.98
Natural Killer T Absolute Count	AQP4- NMOSD	Inverse variance weighted	26	0.76	1.06	0.71	1.6	0.98
CD8dim Natural Killer T %T cell	AQP4- NMOSD	Inverse variance weighted	14	0.34	1.35	0.73	2.49	0.98
CD8dim Natural Killer T %lymphocyte	AQP4- NMOSD	Inverse variance weighted	17	0.73	1.1	0.65	1.86	0.98
CD4-CD8- Natural Killer T Absolute Count	AQP4- NMOSD	Inverse variance weighted	7	0.78	0.86	0.3	2.51	0.98
Natural Killer %lymphocyte	AQP4- NMOSD	Inverse variance weighted	14	0.85	1.04	0.66	1.65	0.98
HLA DR+ Natural Killer Absolute Count	AQP4- NMOSD	Inverse variance weighted	13	0.81	1.07	0.61	1.89	0.98
HLA DR+ Natural Killer %Natural Killer	AQP4- NMOSD	Inverse variance weighted	18	0.72	1.08	0.72	1.63	0.98
CD28+ CD45RA- CD8dim T cell %T cell	AQP4- NMOSD	Inverse variance weighted	19	0.77	0.94	0.64	1.4	0.98
CD39+ CD8+ T cell %T cell	AQP4- NMOSD	Inverse variance weighted	11	0.9	1.05	0.54	2.04	0.98
CD28- CD127- CD25++ CD8+ T cell %CD8+ T cell	AQP4- NMOSD	Inverse variance weighted	10	0.7	0.9	0.51	1.57	0.98
CD28- CD127- CD25++ CD8+ T cell Absolute Count	AQP4- NMOSD	Inverse variance weighted	18	0.8	0.94	0.56	1.56	0.98
CD25++ CD8+ T cell %CD8+ T cell	AQP4- NMOSD	Inverse variance weighted	13	0.73	0.89	0.47	1.69	0.98
CD28+ CD45RA+ CD8+ T cell %CD8+ T cell	AQP4- NMOSD	Inverse variance weighted	18	0.66	1.05	0.85	1.29	0.98
CD28+ CD45RA- CD8+ T cell %T cell	AQP4- NMOSD	Inverse variance weighted	17	0.86	0.97	0.69	1.36	0.98
CD28+ CD45RA- CD8+ T cell %CD8+ T cell	AQP4- NMOSD	Inverse variance weighted	15	0.86	0.98	0.78	1.22	0.98
CD28+ CD45RA- CD8+ T cell Absolute Count	AQP4- NMOSD	Inverse variance weighted	19	0.83	1.03	0.76	1.42	0.98
CD45RA+ CD28- CD8+ T cell %CD8+ T cell	AQP4- NMOSD	Inverse variance weighted	13	0.8	1	0.98	1.02	0.98
BAFF-R on IgD+ CD38- naive B cell	AQP4- NMOSD	Inverse variance weighted	17	0.85	0.95	0.59	1.54	0.98
BAFF-R on IgD- CD38- B cell	AQP4- NMOSD	Inverse variance weighted	8	0.84	1.04	0.71	1.53	0.98
BAFF-R on switched memory B cell	AQP4- NMOSD	Inverse variance weighted	11	0.7	1.06	0.78	1.44	0.98
CD19 on CD24+ CD27+ B cell	AQP4- NMOSD	Inverse variance weighted	18	0.79	0.93	0.53	1.62	0.98
CD19 on IgD+ CD24- B cell	AQP4- NMOSD	Inverse variance weighted	14	0.77	1.08	0.63	1.86	0.98
CD19 on IgD+ CD38- B cell	AQP4- NMOSD	Inverse variance weighted	20	0.88	0.96	0.54	1.7	0.98
CD19 on memory B cell	AQP4- NMOSD	Inverse variance weighted	14	0.4	1.36	0.67	2.8	0.98
CD19 on unswitched memory B cell	AQP4- NMOSD	Inverse variance weighted	13	0.83	1.12	0.4	3.09	0.98
CD19 on Plasma Blast-Plasma Cell	AQP4- NMOSD	Inverse variance weighted	13	0.83	0.93	0.48	1.79	0.98
CD20 on B cell	AQP4- NMOSD	Inverse variance weighted	18	0.65	1.14	0.66	1.96	0.98
CD20 on CD20- CD38- B cell	AQP4- NMOSD	Inverse variance weighted	7	0.36	0.64	0.25	1.65	0.98
CD20 on IgD- CD24- B cell	AQP4- NMOSD	Inverse variance weighted	20	0.84	1.05	0.66	1.66	0.98
CD20 on IgD- CD38dim B cell	AQP4- NMOSD	Inverse variance weighted	22	0.72	1.03	0.89	1.19	0.98
CD20 on memory B cell	AQP4- NMOSD	Inverse variance weighted	19	0.89	0.96	0.53	1.73	0.98
CD20 on IgD+ B cell	AQP4- NMOSD	Inverse variance weighted	16	0.83	0.94	0.53	1.66	0.98
CD24 on CD24+ CD27+ B cell	AQP4- NMOSD	Inverse variance weighted	3	0.33	1.51	0.66	3.44	0.98
CD24 on IgD+ CD38- B cell	AQP4- NMOSD	Inverse variance weighted	14	0.78	0.95	0.66	1.36	0.98
CD24 on switched memory B cell	AQP4- NMOSD	Inverse variance weighted	22	0.35	1.2	0.82	1.76	0.98
CD25 on B cell	AQP4- NMOSD	Inverse variance weighted	13	0.76	1.11	0.58	2.14	0.98
CD25 on IgD+ CD24+ B cell	AQP4- NMOSD	Inverse variance weighted	14	0.76	1.1	0.61	2	0.98
CD25 on memory B cell	AQP4- NMOSD	Inverse variance weighted	15	0.81	0.94	0.54	1.62	0.98
CD25 on naive-mature B cell	AQP4- NMOSD	Inverse variance weighted	17	0.4	0.87	0.63	1.2	0.98
CD25 on unswitched memory B cell	AQP4- NMOSD	Inverse variance weighted	13	0.4	1.17	0.82	1.67	0.98
CD25 on IgD+ B cell	AQP4- NMOSD	Inverse variance weighted	13	0.83	0.93	0.48	1.79	0.98
CD27 on CD20- CD38- B cell	AQP4- NMOSD	Inverse variance weighted	14	0.54	0.86	0.53	1.39	0.98
CD27 on T cell	AQP4- NMOSD	Inverse variance weighted	11	0.86	0.94	0.48	1.84	0.98
CD27 on IgD+ CD38- unswitched memory B cell	AQP4- NMOSD	Inverse variance weighted	17	0.39	1.16	0.83	1.62	0.98
CD27 on IgD- CD38- B cell	AQP4- NMOSD	Inverse variance weighted	18	0.85	0.96	0.62	1.48	0.98
CD27 on IgD- CD38+ B cell	AQP4- NMOSD	Inverse variance weighted	12	0.75	1.13	0.53	2.43	0.98
CD27 on unswitched memory B cell	AQP4- NMOSD	Inverse variance weighted	20	0.72	1.08	0.7	1.66	0.98
CD27 on Plasma Blast-Plasma Cell	AQP4- NMOSD	Inverse variance weighted	10	0.4	0.67	0.26	1.72	0.98
CD27 on switched memory B cell	AQP4- NMOSD	Inverse variance weighted	15	0.89	0.97	0.65	1.46	0.98
CD38 on IgD- CD38dim B cell	AQP4- NMOSD	Inverse variance weighted	7	0.22	0.66	0.35	1.27	0.98
IgD on IgD+ CD24- B cell	AQP4- NMOSD	Inverse variance weighted	25	0.57	1.11	0.78	1.56	0.98
IgD on transitional B cell	AQP4- NMOSD	Inverse variance weighted	20	0.57	1.18	0.66	2.11	0.98
BAFF-R on B cell	AQP4- NMOSD	Inverse variance weighted	13	0.74	1.05	0.79	1.41	0.98
CD62L on monocyte	AQP4- NMOSD	Inverse variance weighted	18	0.81	1.04	0.78	1.37	0.98
CD62L on granulocyte	AQP4- NMOSD	Inverse variance weighted	9	0.87	0.93	0.41	2.13	0.98
CD66b on Granulocytic Myeloid-Derived Suppressor Cells	AQP4- NMOSD	Inverse variance weighted	16	0.76	0.94	0.65	1.38	0.98
CD3 on Effector Memory CD8+ T cell	AQP4- NMOSD	Inverse variance weighted	9	0.86	1.06	0.56	2.03	0.98
CD3 on Terminally Differentiated CD8+ T cell	AQP4- NMOSD	Inverse variance weighted	15	0.79	0.93	0.52	1.64	0.98
CD3 on Naive CD4+ T cell	AQP4- NMOSD	Inverse variance weighted	17	0.81	0.96	0.69	1.34	0.98
CD3 on Central Memory CD8+ T cell	AQP4- NMOSD	Inverse variance weighted	12	0.46	1.22	0.72	2.05	0.98
CD3 on HLA DR+ T cell	AQP4- NMOSD	Inverse variance weighted	18	0.89	1.04	0.64	1.69	0.98
CD3 on CD39+ activated CD4 regulatory T cell	AQP4- NMOSD	Inverse variance weighted	16	0.84	1.06	0.6	1.86	0.98
CD3 on CD39+ secreting CD4 regulatory T cell	AQP4- NMOSD	Inverse variance weighted	19	0.71	1.08	0.73	1.61	0.98
CD3 on CD28+ CD4+ T cell	AQP4- NMOSD	Inverse variance weighted	17	0.73	0.92	0.59	1.44	0.98
CD3 on CD4 regulatory T cell	AQP4- NMOSD	Inverse variance weighted	4	0.85	1.05	0.64	1.71	0.98
HVEM on naive CD8+ T cell	AQP4- NMOSD	Inverse variance weighted	16	0.7	0.93	0.66	1.33	0.98
CD16-CD56 on Natural Killer	AQP4- NMOSD	Inverse variance weighted	13	0.8	0.95	0.67	1.37	0.98
CD28 on secreting CD4 regulatory T cell	AQP4- NMOSD	Inverse variance weighted	10	0.57	1.16	0.69	1.96	0.98
CD28 on CD39+ CD4+ T cell	AQP4- NMOSD	Inverse variance weighted	8	0.78	0.92	0.49	1.71	0.98
CD28 on CD28+ CD45RA- CD8+ T cell	AQP4- NMOSD	Inverse variance weighted	10	0.78	1.09	0.59	1.99	0.98
CD28 on CD28+ CD4+ T cell	AQP4- NMOSD	Inverse variance weighted	21	0.73	0.93	0.64	1.37	0.98
CD86 on monocyte	AQP4- NMOSD	Inverse variance weighted	13	0.71	0.92	0.59	1.43	0.98
CCR7 on naive CD4+ T cell	AQP4- NMOSD	Inverse variance weighted	18	0.33	0.87	0.67	1.15	0.98
CD45 on CD14+ monocyte	AQP4- NMOSD	Inverse variance weighted	8	0.8	0.88	0.34	2.32	0.98
CD45 on lymphocyte	AQP4- NMOSD	Inverse variance weighted	13	0.75	1.1	0.6	2.04	0.98
CD45 on T cell	AQP4- NMOSD	Inverse variance weighted	10	0.85	1.05	0.64	1.72	0.98
CD45 on CD8+ T cell	AQP4- NMOSD	Inverse variance weighted	11	0.33	1.12	0.89	1.42	0.98
CD45 on Natural Killer T	AQP4- NMOSD	Inverse variance weighted	16	0.65	1.08	0.77	1.52	0.98
CD127 on T cell	AQP4- NMOSD	Inverse variance weighted	14	0.9	0.95	0.41	2.18	0.98
CD25 on CD45RA+ CD4 not regulatory T cell	AQP4- NMOSD	Inverse variance weighted	14	0.24	1.3	0.84	2	0.98
CD25 on CD39+ resting CD4 regulatory T cell	AQP4- NMOSD	Inverse variance weighted	12	0.87	1.06	0.55	2.04	0.98
CD25 on CD39+ activated CD4 regulatory T cell	AQP4- NMOSD	Inverse variance weighted	9	0.76	0.88	0.39	1.99	0.98
CD25 on activated & secreting CD4 regulatory T cell	AQP4- NMOSD	Inverse variance weighted	10	0.29	1.23	0.84	1.79	0.98
CD33 on CD33+ HLA DR+ CD14dim	AQP4- NMOSD	Inverse variance weighted	19	0.36	1.11	0.88	1.4	0.98
CD33 on CD33dim HLA DR+ CD11b+	AQP4- NMOSD	Inverse variance weighted	17	0.89	1.02	0.79	1.31	0.98
CD33 on CD33dim HLA DR+ CD11b-	AQP4- NMOSD	Inverse variance weighted	16	0.74	1.05	0.81	1.35	0.98
CD33 on Granulocytic Myeloid-Derived Suppressor Cells	AQP4- NMOSD	Inverse variance weighted	14	0.77	0.96	0.72	1.27	0.98
CD33 on Monocytic Myeloid-Derived Suppressor Cells	AQP4- NMOSD	Inverse variance weighted	15	0.83	0.96	0.68	1.37	0.98
CD33 on CD33+ HLA DR+	AQP4- NMOSD	Inverse variance weighted	16	0.8	1.03	0.81	1.31	0.98
CD33 on CD33+ HLA DR+ CD14-	AQP4- NMOSD	Inverse variance weighted	16	0.77	1.04	0.82	1.32	0.98
CD4 on monocyte	AQP4- NMOSD	Inverse variance weighted	11	0.9	1.03	0.64	1.65	0.98
CD25 on CD4+ T cell	AQP4- NMOSD	Inverse variance weighted	10	0.56	0.78	0.34	1.8	0.98
FSC-A on myeloid Dendritic Cell	AQP4- NMOSD	Inverse variance weighted	17	0.89	0.98	0.77	1.25	0.98
FSC-A on monocyte	AQP4- NMOSD	Inverse variance weighted	16	0.34	1.12	0.89	1.41	0.98
FSC-A on granulocyte	AQP4- NMOSD	Inverse variance weighted	15	0.4	1.23	0.76	1.98	0.98
FSC-A on CD14+ monocyte	AQP4- NMOSD	Inverse variance weighted	11	0.88	1.05	0.58	1.9	0.98
FSC-A on HLA DR+ T cell	AQP4- NMOSD	Inverse variance weighted	10	0.83	1.09	0.47	2.52	0.98
FSC-A on HLA DR+ CD4+ T cell	AQP4- NMOSD	Inverse variance weighted	11	0.76	0.9	0.45	1.79	0.98
FSC-A on HLA DR+ CD8+ T cell	AQP4- NMOSD	Inverse variance weighted	10	0.81	1.04	0.76	1.41	0.98
CCR2 on CD14- CD16+ monocyte	AQP4- NMOSD	Inverse variance weighted	15	0.65	1.1	0.72	1.7	0.98
CD64 on CD14- CD16+ monocyte	AQP4- NMOSD	Inverse variance weighted	13	0.34	0.72	0.37	1.41	0.98
PDL-1 on CD14+ CD16- monocyte	AQP4- NMOSD	Inverse variance weighted	6	0.79	1.17	0.36	3.86	0.98
PDL-1 on CD14+ CD16+ monocyte	AQP4- NMOSD	Inverse variance weighted	20	0.85	1.05	0.6	1.85	0.98
PDL-1 on CD14- CD16+ monocyte	AQP4- NMOSD	Inverse variance weighted	16	0.66	1.11	0.7	1.75	0.98
PDL-1 on CD14- CD16-	AQP4- NMOSD	Inverse variance weighted	17	0.83	0.96	0.66	1.4	0.98
CCR2 on CD14+ CD16- monocyte	AQP4- NMOSD	Inverse variance weighted	17	0.28	1.29	0.81	2.06	0.98
CCR2 on monocyte	AQP4- NMOSD	Inverse variance weighted	11	0.72	1.12	0.6	2.09	0.98
CX3CR1 on CD14- CD16+ monocyte	AQP4- NMOSD	Inverse variance weighted	16	0.57	0.86	0.51	1.45	0.98
CCR2 on plasmacytoid Dendritic Cell	AQP4- NMOSD	Inverse variance weighted	15	0.74	0.91	0.53	1.57	0.98
CD4 on Central Memory CD4+ T cell	AQP4- NMOSD	Inverse variance weighted	9	0.35	1.35	0.72	2.54	0.98
CD4 on naive CD4+ T cell	AQP4- NMOSD	Inverse variance weighted	15	0.8	1.1	0.53	2.26	0.98
CD39 on CD39+ CD8+ T cell	AQP4- NMOSD	Inverse variance weighted	14	0.71	0.88	0.45	1.71	0.98
CD39 on CD39+ activated CD4 regulatory T cell	AQP4- NMOSD	Inverse variance weighted	12	0.57	0.87	0.55	1.39	0.98
CD80 on monocyte	AQP4- NMOSD	Inverse variance weighted	13	0.39	1.25	0.75	2.09	0.98
CD80 on granulocyte	AQP4- NMOSD	Inverse variance weighted	24	0.7	1.1	0.68	1.76	0.98
CD45 on CD66b++ myelod cell	AQP4- NMOSD	Inverse variance weighted	8	0.71	0.91	0.57	1.47	0.98
CD8 on Central Memory CD8+ T cell	AQP4- NMOSD	Inverse variance weighted	8	0.39	1.31	0.71	2.41	0.98
CD8 on naive CD8+ T cell	AQP4- NMOSD	Inverse variance weighted	7	0.77	1.18	0.39	3.59	0.98
CD8 on Effector Memory CD8+ T cell	AQP4- NMOSD	Inverse variance weighted	17	0.88	0.96	0.59	1.58	0.98
CD8 on Terminally Differentiated CD8+ T cell	AQP4- NMOSD	Inverse variance weighted	10	0.4	0.72	0.34	1.54	0.98
CD4 on CD4 regulatory T cell	AQP4- NMOSD	Inverse variance weighted	17	0.83	1.05	0.68	1.62	0.98
CD4 on resting CD4 regulatory T cell	AQP4- NMOSD	Inverse variance weighted	7	0.8	0.9	0.42	1.95	0.98
CD4 on secreting CD4 regulatory T cell	AQP4- NMOSD	Inverse variance weighted	13	0.84	1.05	0.66	1.67	0.98
SSC-A on plasmacytoid Dendritic Cell	AQP4- NMOSD	Inverse variance weighted	17	0.32	0.8	0.52	1.24	0.98
SSC-A on HLA DR+ Natural Killer	AQP4- NMOSD	Inverse variance weighted	16	0.32	0.83	0.58	1.2	0.98
SSC-A on T cell	AQP4- NMOSD	Inverse variance weighted	13	0.72	0.86	0.38	1.95	0.98
CD11c on CD62L+ myeloid Dendritic Cell	AQP4- NMOSD	Inverse variance weighted	14	0.86	0.95	0.56	1.64	0.98
CD11c on granulocyte	AQP4- NMOSD	Inverse variance weighted	17	0.86	0.95	0.55	1.64	0.98
CD11b on CD14+ monocyte	AQP4- NMOSD	Inverse variance weighted	16	0.38	1.11	0.88	1.4	0.98
CD11b on CD66b++ myeloid cell	AQP4- NMOSD	Inverse variance weighted	11	0.4	1.3	0.71	2.38	0.98
CD11b on basophil	AQP4- NMOSD	Inverse variance weighted	12	0.75	1.08	0.67	1.73	0.98
CD11b on CD33+ HLA DR+ CD14dim	AQP4- NMOSD	Inverse variance weighted	12	0.84	0.95	0.58	1.55	0.98
CD45RA on naive CD8+ T cell	AQP4- NMOSD	Inverse variance weighted	11	0.76	0.91	0.5	1.66	0.98
HLA DR on CD33dim HLA DR+ CD11b-	AQP4- NMOSD	Inverse variance weighted	12	0.83	1.05	0.66	1.69	0.98
HLA DR on B cell	AQP4- NMOSD	Inverse variance weighted	11	0.78	0.93	0.57	1.53	0.98
CD8 on CD28+ CD45RA- CD8+ T cell	AQP4- NMOSD	Inverse variance weighted	10	0.78	1.13	0.47	2.7	0.98
IgD+ B cell %B cell	AQP4- NMOSD	Inverse variance weighted	9	0.3	0.75	0.43	1.3	0.99
IgD+ B cell Absolute Count	AQP4- NMOSD	Inverse variance weighted	12	0.69	1.08	0.73	1.59	0.99
Switched memory B cell Absolute Count	AQP4- NMOSD	Inverse variance weighted	15	0.55	0.82	0.42	1.58	0.99
Memory B cell Absolute Count	AQP4- NMOSD	Inverse variance weighted	11	0.41	0.73	0.34	1.56	0.99
Naive-mature B cell %B cell	AQP4- NMOSD	Inverse variance weighted	19	0.91	1.03	0.63	1.69	0.99
IgD- CD38+ B cell %B cell	AQP4- NMOSD	Inverse variance weighted	9	0.65	0.83	0.38	1.84	0.99
IgD+ CD24+ B cell %B cell	AQP4- NMOSD	Inverse variance weighted	9	0.28	0.41	0.08	2.05	0.99
IgD- CD24- B cell Absolute Count	AQP4- NMOSD	Inverse variance weighted	12	0.46	0.77	0.39	1.54	0.99
IgD- CD38+ B cell Absolute Count	AQP4- NMOSD	Inverse variance weighted	12	0.28	1.43	0.74	2.76	0.99
IgD+ CD38- B cell %lymphocyte	AQP4- NMOSD	Inverse variance weighted	14	0.24	0.64	0.3	1.36	0.99
IgD- CD24- B cell %lymphocyte	AQP4- NMOSD	Inverse variance weighted	18	0.69	1.14	0.6	2.14	0.99
IgD- CD38- B cell %B cell	AQP4- NMOSD	Inverse variance weighted	6	0.46	1.52	0.49	4.71	0.99
IgD- CD38- B cell Absolute Count	AQP4- NMOSD	Inverse variance weighted	7	0.32	0.45	0.09	2.2	0.99
CD62L- monocyte %monocyte	AQP4- NMOSD	Inverse variance weighted	16	0.34	0.73	0.38	1.4	0.99
Dendritic Cell Absolute Count	AQP4- NMOSD	Inverse variance weighted	15	0.94	0.98	0.59	1.64	0.99
CD86+ plasmacytoid Dendritic Cell Absolute Count	AQP4- NMOSD	Inverse variance weighted	11	0.65	1.25	0.47	3.33	0.99
CD62L- plasmacytoid Dendritic Cell Absolute Count	AQP4- NMOSD	Inverse variance weighted	16	0.27	0.71	0.39	1.3	0.99
CD62L- CD86+ myeloid Dendritic Cell Absolute Count	AQP4- NMOSD	Inverse variance weighted	13	0.68	1.1	0.69	1.78	0.99
HLA DR++ monocyte %monocyte	AQP4- NMOSD	Inverse variance weighted	12	0.28	1.28	0.82	1.99	0.99
Resting CD4 regulatory T cell Absolute Count	AQP4- NMOSD	Inverse variance weighted	15	0.58	1.14	0.72	1.81	0.99
CD39+ resting CD4 regulatory T cell %resting CD4 regulatory T cell	AQP4- NMOSD	Inverse variance weighted	17	0.26	0.81	0.57	1.17	0.99
Activated CD4 regulatory T cell Absolute Count	AQP4- NMOSD	Inverse variance weighted	7	0.63	1.33	0.41	4.34	0.99
CD39+ activated CD4 regulatory T cell %activated CD4 regulatory T cell	AQP4- NMOSD	Inverse variance weighted	3	0.47	0.62	0.17	2.27	0.99
CD39+ secreting CD4 regulatory T cell %CD4 regulatory T cell	AQP4- NMOSD	Inverse variance weighted	13	0.53	0.86	0.54	1.38	0.99
Activated & resting CD4 regulatory T cell %CD4 regulatory T cell	AQP4- NMOSD	Inverse variance weighted	16	0.78	0.95	0.68	1.33	0.99
CD25++ CD45RA+ CD4 not regulatory T cell Absolute Count	AQP4- NMOSD	Inverse variance weighted	13	0.6	0.87	0.53	1.44	0.99
CD25++ CD45RA+ CD4 not regulatory T cell %CD4+ T cell	AQP4- NMOSD	Inverse variance weighted	16	0.7	1.07	0.76	1.51	0.99
CD25++ CD45RA+ CD4 not regulatory T cell %T cell	AQP4- NMOSD	Inverse variance weighted	12	0.91	0.98	0.71	1.35	0.99
CD25++ CD45RA- CD4 not regulatory T cell %CD4+ T cell	AQP4- NMOSD	Inverse variance weighted	12	0.49	1.18	0.74	1.87	0.99
Hematopoietic Stem Cell Absolute Count	AQP4- NMOSD	Inverse variance weighted	13	0.49	0.85	0.52	1.37	0.99
Immature Myeloid-Derived Suppressor Cells %CD33dim HLA DR- CD66b-	AQP4- NMOSD	Inverse variance weighted	10	0.59	1.2	0.62	2.35	0.99
CD33- HLA DR+ Absolute Count	AQP4- NMOSD	Inverse variance weighted	13	0.44	1.17	0.78	1.74	0.99
Granulocytic Myeloid-Derived Suppressor Cells Absolute Count	AQP4- NMOSD	Inverse variance weighted	12	0.49	1.19	0.73	1.95	0.99
CD66b++ myeloid cell Absolute Count	AQP4- NMOSD	Inverse variance weighted	12	0.93	0.98	0.58	1.66	0.99
CD33dim HLA DR- Absolute Count	AQP4- NMOSD	Inverse variance weighted	18	0.45	1.1	0.86	1.39	0.99
Central Memory CD4+ T cell %CD4+ T cell	AQP4- NMOSD	Inverse variance weighted	23	0.63	0.95	0.79	1.15	0.99
Naive CD8+ T cell %T cell	AQP4- NMOSD	Inverse variance weighted	18	0.33	1.04	0.96	1.14	0.99
Terminally Differentiated CD8+ T cell %T cell	AQP4- NMOSD	Inverse variance weighted	13	0.53	1.19	0.68	2.09	0.99
Naive CD4-CD8- T cell %CD4-CD8- T cell	AQP4- NMOSD	Inverse variance weighted	16	0.55	0.83	0.45	1.54	0.99
Naive CD4+ T cell %T cell	AQP4- NMOSD	Inverse variance weighted	23	0.46	0.86	0.57	1.29	0.99
CD14- CD16+ monocyte Absolute Count	AQP4- NMOSD	Inverse variance weighted	12	0.78	0.9	0.43	1.88	0.99
CD14+ CD16+ monocyte Absolute Count	AQP4- NMOSD	Inverse variance weighted	12	0.26	1.56	0.72	3.37	0.99
CD14+ CD16- monocyte Absolute Count	AQP4- NMOSD	Inverse variance weighted	19	0.47	0.8	0.43	1.48	0.99
Monocyte Absolute Count	AQP4- NMOSD	Inverse variance weighted	19	0.94	0.98	0.52	1.81	0.99
CD14- CD16+ monocyte %monocyte	AQP4- NMOSD	Inverse variance weighted	15	0.93	0.97	0.54	1.75	0.99
CD16+ monocyte %monocyte	AQP4- NMOSD	Inverse variance weighted	14	0.91	0.96	0.48	1.92	0.99
CD4+/CD8+ T cell	AQP4- NMOSD	Inverse variance weighted	12	0.92	1.03	0.52	2.05	0.99
CD4+ T cell %T cell	AQP4- NMOSD	Inverse variance weighted	14	0.56	0.84	0.47	1.51	0.99
CD8+ T cell Absolute Count	AQP4- NMOSD	Inverse variance weighted	19	0.58	0.84	0.44	1.58	0.99
CD4-CD8- T cell Absolute Count	AQP4- NMOSD	Inverse variance weighted	18	0.45	0.78	0.41	1.48	0.99
CD4-CD8- T cell %T cell	AQP4- NMOSD	Inverse variance weighted	10	0.27	0.62	0.26	1.45	0.99
Lymphocyte Absolute Count	AQP4- NMOSD	Inverse variance weighted	12	0.28	0.69	0.36	1.34	0.99
T cell Absolute Count	AQP4- NMOSD	Inverse variance weighted	13	0.56	1.26	0.58	2.72	0.99
CD4+ T cell %leukocyte	AQP4- NMOSD	Inverse variance weighted	10	0.57	1.32	0.5	3.47	0.99
CD4+ CD8dim T cell Absolute Count	AQP4- NMOSD	Inverse variance weighted	10	0.64	1.25	0.48	3.26	0.99
CD4+ CD8dim T cell %lymphocyte	AQP4- NMOSD	Inverse variance weighted	13	0.7	0.87	0.43	1.77	0.99
CD8dim T cell %leukocyte	AQP4- NMOSD	Inverse variance weighted	11	0.63	0.81	0.34	1.92	0.99
CD4-CD8- T cell %leukocyte	AQP4- NMOSD	Inverse variance weighted	15	0.58	0.91	0.64	1.28	0.99
TCRgd T cell %lymphocyte	AQP4- NMOSD	Inverse variance weighted	13	0.54	1.23	0.64	2.36	0.99
HLA DR+ T cell Absolute Count	AQP4- NMOSD	Inverse variance weighted	25	0.47	1.14	0.8	1.62	0.99
HLA DR+ T cell%lymphocyte	AQP4- NMOSD	Inverse variance weighted	20	0.56	1.12	0.77	1.64	0.99
HLA DR+ CD4+ T cell %T cell	AQP4- NMOSD	Inverse variance weighted	17	0.91	1.04	0.54	1.99	0.99
HLA DR+ CD4+ T cell %lymphocyte	AQP4- NMOSD	Inverse variance weighted	11	0.28	0.66	0.31	1.4	0.99
HLA DR+ CD8+ T cell %lymphocyte	AQP4- NMOSD	Inverse variance weighted	24	0.67	1.09	0.73	1.62	0.99
CD4-CD8- Natural Killer T %lymphocyte	AQP4- NMOSD	Inverse variance weighted	15	0.75	1.11	0.59	2.07	0.99
CD3- lymphocyte Absolute Count	AQP4- NMOSD	Inverse variance weighted	12	0.68	1.13	0.63	2.03	0.99
CD3- lymphocyte %lymphocyte	AQP4- NMOSD	Inverse variance weighted	5	0.26	0.5	0.15	1.67	0.99
CD3- lymphocyte %leukocyte	AQP4- NMOSD	Inverse variance weighted	13	0.55	1.23	0.63	2.37	0.99
B cell Absolute Count	AQP4- NMOSD	Inverse variance weighted	22	0.24	0.71	0.4	1.26	0.99
Granulocyte %leukocyte	AQP4- NMOSD	Inverse variance weighted	20	0.59	1.16	0.67	2.01	0.99
CD39+ CD4+ T cell %T cell	AQP4- NMOSD	Inverse variance weighted	17	0.55	1.17	0.7	1.96	0.99
CD39+ CD4+ T cell %CD4+ T cell	AQP4- NMOSD	Inverse variance weighted	13	0.75	0.93	0.57	1.49	0.99
CD28- CD8dim T cell %CD8dim T cell	AQP4- NMOSD	Inverse variance weighted	9	0.41	1.22	0.76	1.97	0.99
CD28+ CD45RA+ CD8dim T cell %CD8dim T cell	AQP4- NMOSD	Inverse variance weighted	16	0.64	0.93	0.68	1.26	0.99
CD28+ CD45RA+ CD8dim T cell Absolute Count	AQP4- NMOSD	Inverse variance weighted	23	0.49	0.94	0.79	1.12	0.99
CD28+ CD45RA- CD8dim T cell Absolute Count	AQP4- NMOSD	Inverse variance weighted	13	0.41	0.92	0.75	1.12	0.99
CD28- CD127- CD25++ CD8+ T cell %T cell	AQP4- NMOSD	Inverse variance weighted	11	0.91	0.97	0.56	1.67	0.99
CD25++ CD8+ T cell %T cell	AQP4- NMOSD	Inverse variance weighted	12	0.59	1.19	0.63	2.24	0.99
CD127- CD8+ T cell Absolute Count	AQP4- NMOSD	Inverse variance weighted	12	0.56	0.81	0.39	1.68	0.99
CD28+ CD45RA+ CD8+ T cell Absolute Count	AQP4- NMOSD	Inverse variance weighted	26	0.42	0.94	0.81	1.09	0.99
CD28- CD4-CD8- T cell %T cell	AQP4- NMOSD	Inverse variance weighted	16	0.56	0.88	0.56	1.37	0.99
BAFF-R on CD20- CD38- B cell	AQP4- NMOSD	Inverse variance weighted	7	0.75	1.17	0.45	3.06	0.99
BAFF-R on CD24+ CD27+ B cell	AQP4- NMOSD	Inverse variance weighted	11	0.68	1.07	0.77	1.48	0.99
BAFF-R on IgD+ CD24+ B cell	AQP4- NMOSD	Inverse variance weighted	11	0.64	1.08	0.77	1.52	0.99
BAFF-R on IgD+ CD38- B cell	AQP4- NMOSD	Inverse variance weighted	15	0.9	1.02	0.77	1.35	0.99
BAFF-R on IgD+ CD38+ B cell	AQP4- NMOSD	Inverse variance weighted	17	0.28	1.18	0.88	1.58	0.99
BAFF-R on IgD- CD38+ B cell	AQP4- NMOSD	Inverse variance weighted	12	0.59	1.24	0.57	2.69	0.99
BAFF-R on memory B cell	AQP4- NMOSD	Inverse variance weighted	9	0.7	1.06	0.78	1.45	0.99
BAFF-R on naive-mature B cell	AQP4- NMOSD	Inverse variance weighted	14	0.67	1.07	0.8	1.42	0.99
BAFF-R on unswitched memory B cell	AQP4- NMOSD	Inverse variance weighted	13	0.7	1.07	0.76	1.5	0.99
BAFF-R on IgD+ B cell	AQP4- NMOSD	Inverse variance weighted	15	0.63	1.07	0.81	1.42	0.99
CD19 on IgD+ CD38- naive B cell	AQP4- NMOSD	Inverse variance weighted	12	0.42	0.77	0.41	1.45	0.99
CD19 on IgD+ CD38- unswitched memory B cell	AQP4- NMOSD	Inverse variance weighted	11	0.47	1.13	0.82	1.55	0.99
CD19 on naive-mature B cell	AQP4- NMOSD	Inverse variance weighted	18	0.53	0.83	0.46	1.5	0.99
CD19 on switched memory B cell	AQP4- NMOSD	Inverse variance weighted	14	0.64	0.86	0.45	1.63	0.99
CD20 on CD24+ CD27+ B cell	AQP4- NMOSD	Inverse variance weighted	18	0.47	0.81	0.45	1.44	0.99
CD20 on IgD+ CD24+ B cell	AQP4- NMOSD	Inverse variance weighted	14	0.35	0.71	0.35	1.45	0.99
CD20 on IgD+ CD38- naive B cell	AQP4- NMOSD	Inverse variance weighted	11	0.6	1.18	0.63	2.21	0.99
CD20 on IgD+ CD38- unswitched memory B cell	AQP4- NMOSD	Inverse variance weighted	15	0.3	0.77	0.46	1.27	0.99
CD20 on IgD+ CD38+ B cell	AQP4- NMOSD	Inverse variance weighted	18	0.35	1.2	0.82	1.77	0.99
CD20 on IgD+ CD38dim B cell	AQP4- NMOSD	Inverse variance weighted	20	0.92	1.03	0.6	1.75	0.99
CD20 on naive-mature B cell	AQP4- NMOSD	Inverse variance weighted	17	0.35	1.25	0.78	1.99	0.99
CD24 on IgD+ CD24+ B cell	AQP4- NMOSD	Inverse variance weighted	15	0.67	1.13	0.65	1.94	0.99
CD24 on transitional B cell	AQP4- NMOSD	Inverse variance weighted	12	0.56	1.17	0.69	1.99	0.99
CD25 on IgD+ CD38+ B cell	AQP4- NMOSD	Inverse variance weighted	12	0.53	1.23	0.64	2.39	0.99
CD27 on CD20- B cell	AQP4- NMOSD	Inverse variance weighted	9	0.47	0.74	0.32	1.69	0.99
CD27 on IgD+ CD24+ B cell	AQP4- NMOSD	Inverse variance weighted	20	0.41	1.14	0.83	1.55	0.99
CD27 on IgD- CD38dim B cell	AQP4- NMOSD	Inverse variance weighted	19	0.91	1.02	0.68	1.55	0.99
CD27 on memory B cell	AQP4- NMOSD	Inverse variance weighted	11	0.67	0.89	0.52	1.52	0.99
CD38 on CD20- B cell	AQP4- NMOSD	Inverse variance weighted	14	0.68	0.84	0.38	1.89	0.99
CD38 on IgD- CD38+ B cell	AQP4- NMOSD	Inverse variance weighted	7	0.91	0.98	0.63	1.5	0.99
CD38 on Plasma Blast-Plasma Cell	AQP4- NMOSD	Inverse variance weighted	11	0.65	0.83	0.36	1.88	0.99
IgD on IgD+ CD38- unswitched memory B cell	AQP4- NMOSD	Inverse variance weighted	10	0.68	0.89	0.5	1.58	0.99
IgD on IgD+ CD38dim B cell	AQP4- NMOSD	Inverse variance weighted	18	0.45	0.87	0.61	1.25	0.99
IgD on unswitched memory B cell	AQP4- NMOSD	Inverse variance weighted	13	0.64	1.16	0.62	2.19	0.99
IgD on IgD+ B cell	AQP4- NMOSD	Inverse variance weighted	17	0.68	1.13	0.64	1.99	0.99
CD62L on CD62L+ plasmacytoid Dendritic Cell	AQP4- NMOSD	Inverse variance weighted	8	0.75	0.91	0.52	1.61	0.99
CD66b on CD66b++ myeloid cell	AQP4- NMOSD	Inverse variance weighted	14	0.32	0.77	0.45	1.3	0.99
CD3 on Central Memory CD4+ T cell	AQP4- NMOSD	Inverse variance weighted	17	0.65	1.09	0.76	1.57	0.99
CD3 on Effector Memory CD4+ T cell	AQP4- NMOSD	Inverse variance weighted	11	0.42	1.25	0.73	2.13	0.99
CD3 on Natural Killer T	AQP4- NMOSD	Inverse variance weighted	11	0.75	0.9	0.47	1.72	0.99
CD3 on CD45RA+ CD4+ T cell	AQP4- NMOSD	Inverse variance weighted	18	0.91	0.98	0.69	1.39	0.99
CD3 on CD28+ CD4-CD8- T cell	AQP4- NMOSD	Inverse variance weighted	13	0.7	0.9	0.52	1.55	0.99
CD3 on CD28+ CD45RA+ CD8+ T cell	AQP4- NMOSD	Inverse variance weighted	16	0.92	0.98	0.67	1.45	0.99
CD3 on CD4+ T cell	AQP4- NMOSD	Inverse variance weighted	17	0.59	0.85	0.49	1.5	0.99
HVEM on Terminally Differentiated CD8+ T cell	AQP4- NMOSD	Inverse variance weighted	20	0.7	0.94	0.67	1.31	0.99
HVEM on Central Memory CD4+ T cell	AQP4- NMOSD	Inverse variance weighted	13	0.68	1.06	0.79	1.44	0.99
HVEM on naive CD4+ T cell	AQP4- NMOSD	Inverse variance weighted	11	0.59	1.12	0.74	1.71	0.99
HVEM on Effector Memory CD4+ T cell	AQP4- NMOSD	Inverse variance weighted	15	0.34	1.22	0.81	1.83	0.99
HVEM on CD45RA- CD4+ T cell	AQP4- NMOSD	Inverse variance weighted	12	0.6	1.12	0.73	1.74	0.99
HVEM on CD8+ T cell	AQP4- NMOSD	Inverse variance weighted	12	0.59	1.13	0.72	1.79	0.99
CD16-CD56 on HLA DR+ Natural Killer	AQP4- NMOSD	Inverse variance weighted	14	0.55	1.15	0.72	1.85	0.99
CD28 on CD39+ secreting CD4 regulatory T cell	AQP4- NMOSD	Inverse variance weighted	16	0.53	0.87	0.56	1.35	0.99
CD28 on CD28+ CD4-CD8- T cell	AQP4- NMOSD	Inverse variance weighted	2	0.64	1.58	0.24	10.54	0.99
CD28 on CD39+ CD8+ T cell	AQP4- NMOSD	Inverse variance weighted	12	0.67	0.94	0.71	1.25	0.99
CD28 on CD4 regulatory T cell	AQP4- NMOSD	Inverse variance weighted	13	0.53	1.21	0.67	2.17	0.99
CD28 on resting CD4 regulatory T cell	AQP4- NMOSD	Inverse variance weighted	3	0.45	1.66	0.45	6.2	0.99
CD86 on myeloid Dendritic Cell	AQP4- NMOSD	Inverse variance weighted	13	0.44	0.8	0.45	1.41	0.99
CD86 on CD62L+ myeloid Dendritic Cell	AQP4- NMOSD	Inverse variance weighted	14	0.7	0.89	0.51	1.57	0.99
CCR7 on naive CD8+ T cell	AQP4- NMOSD	Inverse variance weighted	18	0.26	0.76	0.47	1.23	0.99
CD45 on CD4+ T cell	AQP4- NMOSD	Inverse variance weighted	9	0.67	1.23	0.48	3.2	0.99
CD45 on HLA DR+ T cell	AQP4- NMOSD	Inverse variance weighted	11	0.67	1.11	0.68	1.82	0.99
CD127 on CD28+ CD4+ T cell	AQP4- NMOSD	Inverse variance weighted	16	0.26	1.2	0.88	1.63	0.99
CD25 on resting CD4 regulatory T cell	AQP4- NMOSD	Inverse variance weighted	12	0.59	0.88	0.56	1.39	0.99
CD33 on CD14+ monocyte	AQP4- NMOSD	Inverse variance weighted	16	0.91	1.01	0.79	1.31	0.99
CD33 on CD33dim HLA DR-	AQP4- NMOSD	Inverse variance weighted	16	0.67	1.06	0.82	1.37	0.99
CD33 on Immature Myeloid-Derived Suppressor Cells	AQP4- NMOSD	Inverse variance weighted	17	0.54	1.08	0.84	1.39	0.99
CD4 on HLA DR+ CD4+ T cell	AQP4- NMOSD	Inverse variance weighted	8	0.68	1.25	0.44	3.52	0.99
FSC-A on Natural Killer	AQP4- NMOSD	Inverse variance weighted	15	0.45	1.21	0.73	2	0.99
FSC-A on HLA DR+ Natural Killer	AQP4- NMOSD	Inverse variance weighted	12	0.66	1.07	0.8	1.42	0.99
CD16 on CD14- CD16+ monocyte	AQP4- NMOSD	Inverse variance weighted	11	0.54	1.14	0.75	1.73	0.99
HLA DR on CD14- CD16+ monocyte	AQP4- NMOSD	Inverse variance weighted	7	0.68	1.15	0.58	2.27	0.99
CD40 on monocytes	AQP4- NMOSD	Inverse variance weighted	16	0.64	1.06	0.84	1.33	0.99
CD14 on CD14+ CD16- monocyte	AQP4- NMOSD	Inverse variance weighted	11	0.92	1.03	0.56	1.89	0.99
CD64 on CD14+ CD16- monocyte	AQP4- NMOSD	Inverse variance weighted	15	0.26	1.23	0.86	1.76	0.99
HLA DR on CD14+ monocyte	AQP4- NMOSD	Inverse variance weighted	13	0.48	1.32	0.61	2.86	0.99
CX3CR1 on CD14- CD16-	AQP4- NMOSD	Inverse variance weighted	6	0.46	0.82	0.49	1.39	0.99
CX3CR1 on CD14+ CD16+ monocyte	AQP4- NMOSD	Inverse variance weighted	19	0.78	0.94	0.62	1.44	0.99
HLA DR on CD14+ CD16+ monocyte	AQP4- NMOSD	Inverse variance weighted	10	0.63	1.06	0.83	1.35	0.99
CCR2 on myeloid Dendritic Cell	AQP4- NMOSD	Inverse variance weighted	5	0.34	1.5	0.65	3.48	0.99
CCR2 on CD62L+ plasmacytoid Dendritic Cell	AQP4- NMOSD	Inverse variance weighted	14	0.56	0.85	0.49	1.46	0.99
CCR2 on monocyte	AQP4- NMOSD	Inverse variance weighted	13	0.55	1.17	0.7	1.93	0.99
CCR2 on granulocyte	AQP4- NMOSD	Inverse variance weighted	11	0.24	1.62	0.73	3.58	0.99
CD14 on Monocytic Myeloid-Derived Suppressor Cells	AQP4- NMOSD	Inverse variance weighted	19	0.6	0.92	0.68	1.25	0.99
CD14 on CD33dim HLA DR+ CD11b+	AQP4- NMOSD	Inverse variance weighted	11	0.48	0.83	0.5	1.38	0.99
CD4 on CD45RA+ CD4+ T cell	AQP4- NMOSD	Inverse variance weighted	15	0.26	1.34	0.8	2.24	0.99
CD39 on granulocyte	AQP4- NMOSD	Inverse variance weighted	15	0.65	1.1	0.73	1.66	0.99
CD39 on monocyte	AQP4- NMOSD	Inverse variance weighted	13	0.53	0.87	0.55	1.36	0.99
CD80 on myeloid Dendritic Cell	AQP4- NMOSD	Inverse variance weighted	17	0.34	0.75	0.42	1.36	0.99
CD80 on CD62L+ myeloid Dendritic Cell	AQP4- NMOSD	Inverse variance weighted	14	0.63	0.87	0.48	1.56	0.99
CD80 on plasmacytoid Dendritic Cell	AQP4- NMOSD	Inverse variance weighted	12	0.93	1.04	0.49	2.19	0.99
CD80 on CD62L+ plasmacytoid Dendritic Cell	AQP4- NMOSD	Inverse variance weighted	12	0.92	1.04	0.49	2.21	0.99
CD45 on lymphocyte	AQP4- NMOSD	Inverse variance weighted	11	0.44	0.79	0.44	1.44	0.99
CD45 on CD33dim HLA DR-	AQP4- NMOSD	Inverse variance weighted	11	0.64	0.88	0.51	1.51	0.99
CD45 on Immature Myeloid-Derived Suppressor Cells	AQP4- NMOSD	Inverse variance weighted	7	0.74	1.09	0.66	1.8	0.99
CD8 on CD8+ T cell	AQP4- NMOSD	Inverse variance weighted	14	0.24	0.8	0.54	1.16	0.99
CD4 on CD39+ resting CD4 regulatory T cell	AQP4- NMOSD	Inverse variance weighted	13	0.33	1.31	0.76	2.24	0.99
CD4 on CD39+ activated CD4 regulatory T cell	AQP4- NMOSD	Inverse variance weighted	17	0.41	0.82	0.51	1.32	0.99
CD4 on CD39+ secreting CD4 regulatory T cell	AQP4- NMOSD	Inverse variance weighted	11	0.94	1.02	0.58	1.79	0.99
SSC-A on CD14+ monocyte	AQP4- NMOSD	Inverse variance weighted	15	0.29	1.26	0.82	1.95	0.99
SSC-A on B cell	AQP4- NMOSD	Inverse variance weighted	7	0.69	1.23	0.44	3.38	0.99
SSC-A on Natural Killer	AQP4- NMOSD	Inverse variance weighted	19	0.48	0.85	0.56	1.32	0.99
SSC-A on lymphocyte	AQP4- NMOSD	Inverse variance weighted	13	0.58	0.77	0.31	1.94	0.99
SSC-A on CD4+ T cell	AQP4- NMOSD	Inverse variance weighted	18	0.42	1.3	0.69	2.47	0.99
SSC-A on Natural Killer T	AQP4- NMOSD	Inverse variance weighted	16	0.92	1.01	0.76	1.36	0.99
CD11b on Granulocytic Myeloid-Derived Suppressor Cells	AQP4- NMOSD	Inverse variance weighted	2	0.32	1.18	0.85	1.64	0.99
CD11b on Monocytic Myeloid-Derived Suppressor Cells	AQP4- NMOSD	Inverse variance weighted	13	0.46	1.17	0.77	1.76	0.99
CD45RA on naive CD4+ T cell	AQP4- NMOSD	Inverse variance weighted	19	0.69	0.92	0.63	1.35	0.99
CD4RA on Terminally Differentiated CD4+ T cell	AQP4- NMOSD	Inverse variance weighted	17	0.64	0.91	0.6	1.37	0.99
CD45RA on CD39+ resting CD4 regulatory T cell	AQP4- NMOSD	Inverse variance weighted	3	0.27	0.56	0.2	1.56	0.99
HLA DR on myeloid Dendritic Cell	AQP4- NMOSD	Inverse variance weighted	7	0.65	1.15	0.62	2.16	0.99
HLA DR on CD33+ HLA DR+ CD14-	AQP4- NMOSD	Inverse variance weighted	16	0.56	0.89	0.61	1.31	0.99
HLA DR on CD33+ HLA DR+ CD14dim	AQP4- NMOSD	Inverse variance weighted	11	0.74	0.89	0.46	1.74	0.99
HLA DR on CD33dim HLA DR+ CD11b+	AQP4- NMOSD	Inverse variance weighted	12	0.42	1.18	0.79	1.78	0.99
HLA DR on HLA DR+ T cell	AQP4- NMOSD	Inverse variance weighted	14	0.65	1.16	0.62	2.19	0.99
HLA DR on HLA DR+ CD4+ T cell	AQP4- NMOSD	Inverse variance weighted	13	0.68	0.87	0.44	1.71	0.99
CD8 on CD39+ CD8+ T cell	AQP4- NMOSD	Inverse variance weighted	13	0.55	1.21	0.65	2.23	0.99
IgD+ CD38+ B cell Absolute Count	AQP4- NMOSD	Inverse variance weighted	15	0.63	0.88	0.52	1.48	1
Unswitched memory B cell %B cell	AQP4- NMOSD	Inverse variance weighted	21	0.32	0.78	0.47	1.28	1
Memory B cell %B cell	AQP4- NMOSD	Inverse variance weighted	18	0.95	1.02	0.64	1.61	1
IgD+ CD24+ B cell Absolute Count	AQP4- NMOSD	Inverse variance weighted	17	0.3	0.68	0.33	1.4	1
IgD- CD24- B cell %B cell	AQP4- NMOSD	Inverse variance weighted	9	0.52	0.77	0.35	1.69	1
CD20- B cell Absolute Count	AQP4- NMOSD	Inverse variance weighted	13	0.53	0.76	0.33	1.78	1
CD20- CD38- B cell %B cell	AQP4- NMOSD	Inverse variance weighted	16	0.25	0.68	0.36	1.31	1
IgD- CD38dim B cell %B cell	AQP4- NMOSD	Inverse variance weighted	15	0.5	0.89	0.63	1.26	1
IgD+ CD38+ B cell %lymphocyte	AQP4- NMOSD	Inverse variance weighted	20	0.62	1.11	0.73	1.69	1
IgD+ CD24+ B cell %lymphocyte	AQP4- NMOSD	Inverse variance weighted	10	0.44	0.68	0.25	1.82	1
IgD+ CD38+ B cell %B cell	AQP4- NMOSD	Inverse variance weighted	14	0.43	0.85	0.57	1.27	1
CD11c+ monocyte Absolute Count	AQP4- NMOSD	Inverse variance weighted	9	0.96	0.98	0.39	2.47	1
CD62L- monocyte Absolute Count	AQP4- NMOSD	Inverse variance weighted	13	0.49	0.81	0.45	1.46	1
CD11c+ CD62L- monocyte Absolute Count	AQP4- NMOSD	Inverse variance weighted	14	0.63	0.9	0.58	1.38	1
CD62L- plasmacytoid Dendritic Cell %Dendritic Cell	AQP4- NMOSD	Inverse variance weighted	11	0.27	1.44	0.75	2.76	1
CD62L- CD86+ myeloid Dendritic Cell %Dendritic Cell	AQP4- NMOSD	Inverse variance weighted	14	0.61	1.11	0.75	1.64	1
CD4 regulatory T cell %CD4+ T cell	AQP4- NMOSD	Inverse variance weighted	11	0.53	0.82	0.44	1.52	1
CD4 regulatory T cell %T cell	AQP4- NMOSD	Inverse variance weighted	10	0.25	0.59	0.24	1.44	1
CD39+ resting CD4 regulatory T cell Absolute Count	AQP4- NMOSD	Inverse variance weighted	15	0.94	1.01	0.71	1.44	1
CD39+ secreting CD4 regulatory T cell Absolute Count	AQP4- NMOSD	Inverse variance weighted	17	0.44	0.89	0.65	1.2	1
Activated & resting CD4 regulatory T cell Absolute Count	AQP4- NMOSD	Inverse variance weighted	9	0.43	1.46	0.57	3.71	1
CD25++ CD4+ T cell %T cell	AQP4- NMOSD	Inverse variance weighted	8	0.26	1.52	0.74	3.14	1
Immature Myeloid-Derived Suppressor Cells Absolute Count	AQP4- NMOSD	Inverse variance weighted	15	0.96	1.01	0.67	1.53	1
Monocytic Myeloid-Derived Suppressor Cells Absolute Count	AQP4- NMOSD	Inverse variance weighted	11	0.32	0.77	0.46	1.29	1
Basophil %CD33dim HLA DR- CD66b-	AQP4- NMOSD	Inverse variance weighted	17	0.51	0.88	0.61	1.28	1
CD45RA- CD4+ T cell %T cell	AQP4- NMOSD	Inverse variance weighted	17	0.27	0.76	0.47	1.24	1
Central Memory CD4+ T cell Absolute Count	AQP4- NMOSD	Inverse variance weighted	12	0.98	0.99	0.33	2.96	1
Effector Memory CD4+ T cell %CD4+ T cell	AQP4- NMOSD	Inverse variance weighted	19	0.3	1.2	0.85	1.7	1
Effector Memory CD4+ T cell %T cell	AQP4- NMOSD	Inverse variance weighted	11	0.99	1	0.58	1.75	1
Terminally Differentiated CD4+ T cell %T cell	AQP4- NMOSD	Inverse variance weighted	17	0.62	1.17	0.63	2.15	1
Central Memory CD8+ T cell %CD8+ T cell	AQP4- NMOSD	Inverse variance weighted	21	0.24	0.66	0.33	1.33	1
Naive CD8+ T cell %CD8+ T cell	AQP4- NMOSD	Inverse variance weighted	16	0.44	1.03	0.95	1.13	1
Terminally Differentiated CD8+ T cell Absolute Count	AQP4- NMOSD	Inverse variance weighted	12	0.3	1.43	0.73	2.82	1
CD45RA+ CD8+ T cell Absolute Count	AQP4- NMOSD	Inverse variance weighted	15	0.98	1	0.73	1.38	1
Naive CD4-CD8- T cell Absolute Count	AQP4- NMOSD	Inverse variance weighted	11	0.25	0.53	0.18	1.56	1
Naive CD4-CD8- T cell %T cell	AQP4- NMOSD	Inverse variance weighted	14	0.61	0.84	0.42	1.66	1
Transitional B cell %B cell	AQP4- NMOSD	Inverse variance weighted	11	0.52	0.78	0.37	1.65	1
CD14+ CD16- monocyte %monocyte	AQP4- NMOSD	Inverse variance weighted	12	0.51	0.83	0.48	1.44	1
CD8+ T cell %T cell	AQP4- NMOSD	Inverse variance weighted	17	0.32	1.28	0.78	2.1	1
CD4+CD8+ T cell Absolute Count	AQP4- NMOSD	Inverse variance weighted	7	0.31	1.51	0.68	3.35	1
CD8dim T cell Absolute Count	AQP4- NMOSD	Inverse variance weighted	15	0.32	0.7	0.34	1.41	1
Leukocyte Absolute Count	AQP4- NMOSD	Inverse variance weighted	2	0.97	1.03	0.16	6.54	1
Lymphocyte %leukocyte	AQP4- NMOSD	Inverse variance weighted	13	0.3	0.66	0.3	1.45	1
T cell %lymphocyte	AQP4- NMOSD	Inverse variance weighted	13	0.3	1.43	0.73	2.78	1
T cell %leukocyte	AQP4- NMOSD	Inverse variance weighted	8	0.44	1.5	0.53	4.22	1
CD8+ T cell %leukocyte	AQP4- NMOSD	Inverse variance weighted	12	0.46	1.3	0.65	2.57	1
CD4+CD8+ T cell %leukocyte	AQP4- NMOSD	Inverse variance weighted	11	0.48	1.27	0.65	2.5	1
HLA DR+ T cell%T cell	AQP4- NMOSD	Inverse variance weighted	21	0.51	1.13	0.79	1.61	1
HLA DR+ CD8+ T cell %T cell	AQP4- NMOSD	Inverse variance weighted	23	0.51	1.12	0.8	1.57	1
CD4-CD8- Natural Killer T %T cell	AQP4- NMOSD	Inverse variance weighted	16	0.3	0.71	0.36	1.37	1
HLA DR+ Natural Killer %CD3- lymphocyte	AQP4- NMOSD	Inverse variance weighted	16	0.96	0.99	0.63	1.55	1
CD28- CD4-CD8- T cell Absolute Count	AQP4- NMOSD	Inverse variance weighted	19	0.95	0.99	0.64	1.52	1
CD28+ CD4-CD8- T cell %T cell	AQP4- NMOSD	Inverse variance weighted	19	0.62	0.89	0.57	1.4	1
CD39+ CD4+ T cell Absolute Count	AQP4- NMOSD	Inverse variance weighted	17	0.46	0.83	0.5	1.37	1
CD28- CD25++ CD8+ T cell %T cell	AQP4- NMOSD	Inverse variance weighted	5	0.62	1.34	0.42	4.29	1
CD28- CD25++ CD8+ T cell Absolute Count	AQP4- NMOSD	Inverse variance weighted	9	0.63	1.18	0.61	2.29	1
CD25++ CD8+ T cell Absolute Count	AQP4- NMOSD	Inverse variance weighted	18	0.95	0.98	0.58	1.68	1
CD127- CD8+ T cell %T cell	AQP4- NMOSD	Inverse variance weighted	12	0.28	0.7	0.37	1.33	1
CD127- CD8+ T cell %CD8+ T cell	AQP4- NMOSD	Inverse variance weighted	10	0.27	1.75	0.64	4.76	1
CD28- CD8+ T cell Absolute Count	AQP4- NMOSD	Inverse variance weighted	12	0.46	1.33	0.62	2.83	1
BAFF-R on IgD+ CD24- B cell	AQP4- NMOSD	Inverse variance weighted	14	0.62	1.07	0.81	1.43	1
BAFF-R on IgD+ CD38dim B cell	AQP4- NMOSD	Inverse variance weighted	15	0.52	1.1	0.83	1.46	1
BAFF-R on transitional B cell	AQP4- NMOSD	Inverse variance weighted	17	0.31	1.18	0.86	1.62	1
CD19 on IgD+ CD24+ B cell	AQP4- NMOSD	Inverse variance weighted	19	0.44	1.3	0.66	2.57	1
CD19 on IgD+ CD38dim B cell	AQP4- NMOSD	Inverse variance weighted	11	0.99	1	0.51	1.95	1
CD19 on IgD- CD27- B cell	AQP4- NMOSD	Inverse variance weighted	15	0.96	0.98	0.44	2.16	1
CD19 on IgD- CD38- B cell	AQP4- NMOSD	Inverse variance weighted	17	0.51	1.17	0.74	1.84	1
CD19 on IgD- CD38+ B cell	AQP4- NMOSD	Inverse variance weighted	13	0.32	1.34	0.75	2.37	1
CD19 on IgD- CD38dim B cell	AQP4- NMOSD	Inverse variance weighted	16	0.99	1	0.53	1.88	1
CD19 on IgD+ B cell	AQP4- NMOSD	Inverse variance weighted	14	0.51	1.23	0.67	2.27	1
CD20 on IgD+ CD24- B cell	AQP4- NMOSD	Inverse variance weighted	19	0.98	1.01	0.6	1.7	1
CD20 on IgD+ CD38- B cell	AQP4- NMOSD	Inverse variance weighted	19	0.53	1.18	0.7	2	1
CD20 on IgD- CD38- B cell	AQP4- NMOSD	Inverse variance weighted	20	0.27	0.73	0.41	1.28	1
CD20 on unswitched memory B cell	AQP4- NMOSD	Inverse variance weighted	13	0.96	1.02	0.54	1.92	1
CD20 on transitional B cell	AQP4- NMOSD	Inverse variance weighted	15	0.99	1	0.58	1.72	1
CD24 on IgD- CD38dim B cell	AQP4- NMOSD	Inverse variance weighted	6	0.63	0.76	0.25	2.34	1
CD24 on memory B cell	AQP4- NMOSD	Inverse variance weighted	15	0.98	0.99	0.58	1.71	1
CD25 on CD20- CD38- B cell	AQP4- NMOSD	Inverse variance weighted	11	0.5	0.83	0.48	1.43	1
CD25 on CD24+ CD27+ B cell	AQP4- NMOSD	Inverse variance weighted	16	0.45	0.85	0.55	1.31	1
CD25 on IgD+ CD24- B cell	AQP4- NMOSD	Inverse variance weighted	15	0.24	0.83	0.6	1.14	1
CD25 on IgD- CD38dim B cell	AQP4- NMOSD	Inverse variance weighted	13	1	1	0.53	1.88	1
CD25 on switched memory B cell	AQP4- NMOSD	Inverse variance weighted	16	0.96	1.02	0.57	1.81	1
CD27 on CD24+ CD27+ B cell	AQP4- NMOSD	Inverse variance weighted	15	0.32	0.82	0.56	1.21	1
CD38 on IgD+ CD38+ B cell	AQP4- NMOSD	Inverse variance weighted	10	0.31	0.73	0.39	1.35	1
CD38 on IgD+ B cell	AQP4- NMOSD	Inverse variance weighted	9	0.51	1.49	0.45	4.88	1
CD38 on transitional B cell	AQP4- NMOSD	Inverse variance weighted	16	0.51	0.84	0.5	1.41	1
IgD on IgD+ CD24+ B cell	AQP4- NMOSD	Inverse variance weighted	16	0.62	1.11	0.73	1.7	1
BAFF-R on CD20- B cell	AQP4- NMOSD	Inverse variance weighted	5	0.31	1.76	0.59	5.27	1
CD62L on CD62L+ Dendritic Cell	AQP4- NMOSD	Inverse variance weighted	18	0.6	0.88	0.53	1.45	1
CD3 on Terminally Differentiated CD4+ T cell	AQP4- NMOSD	Inverse variance weighted	18	0.98	1	0.61	1.62	1
CD3 on CD45RA- CD4+ T cell	AQP4- NMOSD	Inverse variance weighted	20	1	1	0.67	1.49	1
CD3 on secreting CD4 regulatory T cell	AQP4- NMOSD	Inverse variance weighted	10	1	1	0.66	1.51	1
CD3 on activated & secreting CD4 regulatory T cell	AQP4- NMOSD	Inverse variance weighted	13	0.61	0.9	0.61	1.33	1
CD3 on CD8+ T cell	AQP4- NMOSD	Inverse variance weighted	14	0.97	0.99	0.64	1.55	1
CD3 on CD28- CD8+ T cell	AQP4- NMOSD	Inverse variance weighted	12	0.46	1.24	0.7	2.2	1
CD34 on Hematopoietic Stem Cell	AQP4- NMOSD	Inverse variance weighted	11	0.52	0.89	0.61	1.29	1
HVEM on T cell	AQP4- NMOSD	Inverse variance weighted	19	0.98	1.01	0.71	1.42	1
HVEM on Terminally Differentiated CD4+ T cell	AQP4- NMOSD	Inverse variance weighted	20	0.94	0.99	0.67	1.44	1
HVEM on Central Memory CD8+ T cell	AQP4- NMOSD	Inverse variance weighted	17	0.44	1.14	0.82	1.56	1
CD16-CD56 on Natural Killer T	AQP4- NMOSD	Inverse variance weighted	15	0.62	0.82	0.37	1.81	1
CD28 on CD39+ activated CD4 regulatory T cell	AQP4- NMOSD	Inverse variance weighted	9	0.52	0.84	0.5	1.42	1
CD28 on CD45RA- CD4 not regulatory T cell	AQP4- NMOSD	Inverse variance weighted	9	0.52	1.22	0.67	2.22	1
CD45 on B cell	AQP4- NMOSD	Inverse variance weighted	6	0.6	0.77	0.28	2.08	1
CD45 on HLA DR+ Natural Killer	AQP4- NMOSD	Inverse variance weighted	6	0.99	1	0.58	1.75	1
CD45 on HLA DR+ CD4+ T cell	AQP4- NMOSD	Inverse variance weighted	11	0.52	1.2	0.68	2.12	1
CD127 on CD28+ CD4-CD8- T cell	AQP4- NMOSD	Inverse variance weighted	13	0.61	1.28	0.49	3.38	1
CD127 on CD8+ T cell	AQP4- NMOSD	Inverse variance weighted	17	0.32	1.36	0.74	2.49	1
CD127 on CD28+ CD45RA- CD8+ T cell	AQP4- NMOSD	Inverse variance weighted	6	0.25	0.63	0.29	1.39	1
CD127 on CD28- CD8+ T cell	AQP4- NMOSD	Inverse variance weighted	16	0.94	0.98	0.61	1.59	1
CD127 on CD45RA+ CD4+ T cell	AQP4- NMOSD	Inverse variance weighted	17	0.99	1	0.63	1.61	1
CD25 on activated CD4 regulatory T cell	AQP4- NMOSD	Inverse variance weighted	10	0.25	1.66	0.7	3.94	1
CD123 on plasmacytoid Dendritic Cell	AQP4- NMOSD	Inverse variance weighted	10	0.98	1	0.71	1.43	1
CD123 on CD62L+ plasmacytoid Dendritic Cell	AQP4- NMOSD	Inverse variance weighted	10	0.98	1	0.71	1.43	1
CD33 on CD66b++ myeloid cell	AQP4- NMOSD	Inverse variance weighted	13	0.59	1.08	0.82	1.42	1
CD33 on basophil	AQP4- NMOSD	Inverse variance weighted	16	0.43	1.08	0.9	1.29	1
CD25 on CD28+ CD4+ T cell	AQP4- NMOSD	Inverse variance weighted	2	0.43	2	0.36	11.24	1
FSC-A on B cell	AQP4- NMOSD	Inverse variance weighted	14	0.5	0.81	0.43	1.51	1
FSC-A on Natural Killer T	AQP4- NMOSD	Inverse variance weighted	15	0.98	1.01	0.55	1.83	1
CD40 on CD14+ CD16- monocyte	AQP4- NMOSD	Inverse variance weighted	14	0.97	1.01	0.65	1.58	1
HLA DR on CD14+ CD16- monocyte	AQP4- NMOSD	Inverse variance weighted	13	0.48	1.32	0.61	2.84	1
CX3CR1 on monocyte	AQP4- NMOSD	Inverse variance weighted	17	0.99	1	0.62	1.61	1
CD64 on CD14- CD16-	AQP4- NMOSD	Inverse variance weighted	11	0.98	0.99	0.45	2.2	1
PDL-1 on monocyte	AQP4- NMOSD	Inverse variance weighted	8	0.62	1.26	0.5	3.16	1
HLA DR on monocyte	AQP4- NMOSD	Inverse variance weighted	7	0.49	1.24	0.67	2.31	1
CD64 on CD14+ CD16+ monocyte	AQP4- NMOSD	Inverse variance weighted	5	0.96	1.03	0.35	3.06	1
CCR2 on CD62L+ myeloid Dendritic Cell	AQP4- NMOSD	Inverse variance weighted	9	0.44	0.78	0.41	1.48	1
CD14 on CD33+ HLA DR+ CD14dim	AQP4- NMOSD	Inverse variance weighted	15	0.32	0.8	0.52	1.24	1
CD4 on CD4+ T cell	AQP4- NMOSD	Inverse variance weighted	15	0.46	1.24	0.7	2.2	1
CD45 on CD33+ HLA DR+ CD14-	AQP4- NMOSD	Inverse variance weighted	15	0.52	0.83	0.46	1.48	1
CD45 on CD33- HLA DR+	AQP4- NMOSD	Inverse variance weighted	15	0.25	0.88	0.7	1.1	1
CD45 on CD33+ HLA DR+	AQP4- NMOSD	Inverse variance weighted	13	0.49	1.12	0.82	1.52	1
CD8 on Natural Killer T	AQP4- NMOSD	Inverse variance weighted	10	0.43	0.81	0.48	1.37	1
CD8 on HLA DR+ CD8+ T cell	AQP4- NMOSD	Inverse variance weighted	15	0.3	0.76	0.45	1.28	1
CD4 on CD39+ CD4+ T cell	AQP4- NMOSD	Inverse variance weighted	18	0.52	1.17	0.72	1.89	1
CD4 on CD28+ CD4+ T cell	AQP4- NMOSD	Inverse variance weighted	15	0.98	1.01	0.59	1.71	1
SSC-A on myeloid Dendritic Cell	AQP4- NMOSD	Inverse variance weighted	11	0.53	0.8	0.41	1.58	1
SSC-A on monocyte	AQP4- NMOSD	Inverse variance weighted	12	0.97	1.01	0.56	1.83	1
SSC-A on granulocyte	AQP4- NMOSD	Inverse variance weighted	14	0.32	1.33	0.76	2.33	1
SSC-A on HLA DR+ T cell	AQP4- NMOSD	Inverse variance weighted	16	0.94	0.98	0.57	1.7	1
CD11c on monocyte	AQP4- NMOSD	Inverse variance weighted	13	0.48	0.87	0.58	1.29	1
CD11b on CD33dim HLA DR-	AQP4- NMOSD	Inverse variance weighted	17	0.43	0.82	0.51	1.34	1
CD45RA on Terminally Differentiated CD8+ T cell	AQP4- NMOSD	Inverse variance weighted	7	0.96	1.02	0.39	2.7	1
HLA DR on CD33- HLA DR+	AQP4- NMOSD	Inverse variance weighted	7	0.25	0.58	0.23	1.47	1
HLA DR on HLA DR+ Natural Killer	AQP4- NMOSD	Inverse variance weighted	21	0.98	1	0.96	1.04	1
CD8 on CD28+ CD45RA+ CD8+ T cell	AQP4- NMOSD	Inverse variance weighted	12	0.62	0.9	0.6	1.35	1
CD8 on CD28- CD8+ T cell	AQP4- NMOSD	Inverse variance weighted	13	0.5	1.24	0.66	2.35	1
Effector Memory CD4-CD8- T cell Absolute Count	AQP4+ NMOSD	Inverse variance weighted	14	0.02	0.29	0.16	0.53	0.01
CD45RA- CD28- CD8+ T cell Absolute Count	AQP4+ NMOSD	Inverse variance weighted	104	0.02	1	1	1	0.01
CD45RA+ CD28- CD8+ T cell %T cell	AQP4+ NMOSD	Inverse variance weighted	65	0.03	0.99	0.98	0.99	0.01
CD45RA- CD28- CD8+ T cell %T cell	AQP4+ NMOSD	Inverse variance weighted	60	0.02	0.99	0.98	1	0.36
CD45RA+ CD28- CD8+ T cell Absolute Count	AQP4+ NMOSD	Inverse variance weighted	235	0.03	1	1	1	0.36
CD28+ CD45RA+ CD8+ T cell %T cell	AQP4+ NMOSD	Inverse variance weighted	34	0.02	0.93	0.89	0.98	0.38
CD45RA on naive CD4+ T cell	AQP4+ NMOSD	Inverse variance weighted	26	0.06	0.76	0.62	0.91	0.42
CD80 on myeloid Dendritic Cell	AQP4+ NMOSD	Inverse variance weighted	19	0.02	0.65	0.48	0.87	0.43
CD66b++ myeloid cell Absolute Count	AQP4+ NMOSD	Inverse variance weighted	14	0.01	0.66	0.49	0.89	0.45
Terminally Differentiated CD4-CD8- T cell %T cell	AQP4+ NMOSD	Inverse variance weighted	16	0.01	0.54	0.35	0.85	0.49
CD38 on CD3- CD19-	AQP4+ NMOSD	Inverse variance weighted	18	0.03	1.72	1.2	2.47	0.5
Terminally Differentiated CD4-CD8- T cell %CD4-CD8- T cell	AQP4+ NMOSD	Inverse variance weighted	20	0.01	0.59	0.4	0.88	0.51
CD20 on CD24+ CD27+ B cell	AQP4+ NMOSD	Inverse variance weighted	23	0.01	1.57	1.11	2.22	0.51
CD24 on IgD+ CD24+ B cell	AQP4+ NMOSD	Inverse variance weighted	17	0.01	0.67	0.5	0.9	0.51
IgD- CD38- B cell %lymphocyte	AQP4+ NMOSD	Inverse variance weighted	20	0.01	2.08	1.19	3.64	0.52
CD39+ resting CD4 regulatory T cell %CD4 regulatory T cell	AQP4+ NMOSD	Inverse variance weighted	19	0.02	0.92	0.87	0.99	0.52
CD24 on memory B cell	AQP4+ NMOSD	Inverse variance weighted	19	0.01	0.7	0.53	0.93	0.53
Granulocyte Absolute Count	AQP4+ NMOSD	Inverse variance weighted	16	0.02	1.54	1.08	2.2	0.54
CD25++ CD45RA+ CD4 not regulatory T cell %T cell	AQP4+ NMOSD	Inverse variance weighted	15	0.02	0.82	0.7	0.96	0.55
CD39+ CD8+ T cell Absolute Count	AQP4+ NMOSD	Inverse variance weighted	17	0.01	0.66	0.48	0.92	0.55
CD27 on CD20- B cell	AQP4+ NMOSD	Inverse variance weighted	9	0.01	1.95	1.14	3.32	0.55
IgD on transitional B cell	AQP4+ NMOSD	Inverse variance weighted	21	0.01	1.81	1.15	2.85	0.56
Hematopoietic Stem Cell Absolute Count	AQP4+ NMOSD	Inverse variance weighted	14	0.02	0.69	0.51	0.93	0.58
IgD- CD24- B cell %B cell	AQP4+ NMOSD	Inverse variance weighted	12	0.04	1.85	1.04	3.3	0.62
CD38 on naive-mature B cell	AQP4+ NMOSD	Inverse variance weighted	20	0.03	1.54	1.03	2.29	0.62
Activated & secreting CD4 regulatory T cell Absolute Count	AQP4+ NMOSD	Inverse variance weighted	16	0.03	1.23	1.02	1.48	0.63
CD3- lymphocyte %lymphocyte	AQP4+ NMOSD	Inverse variance weighted	5	0.04	4.1	1.09	15.49	0.63
CD45 on CD8+ T cell	AQP4+ NMOSD	Inverse variance weighted	13	0.03	1.21	1.01	1.45	0.63
IgD+ CD38dim B cell %B cell	AQP4+ NMOSD	Inverse variance weighted	14	0.03	0.51	0.28	0.95	0.64
IgD+ CD38- B cell %B cell	AQP4+ NMOSD	Inverse variance weighted	11	0.04	2.06	1.03	4.12	0.64
CD45 on CD4+ T cell	AQP4+ NMOSD	Inverse variance weighted	10	0.03	0.5	0.28	0.92	0.64
Granulocytic Myeloid-Derived Suppressor Cells Absolute Count	AQP4+ NMOSD	Inverse variance weighted	15	0.04	0.69	0.48	0.98	0.65
CX3CR1 on CD14- CD16-	AQP4+ NMOSD	Inverse variance weighted	8	0.03	0.73	0.55	0.97	0.65
CD39 on CD39+ CD8+ T cell	AQP4+ NMOSD	Inverse variance weighted	16	0.03	0.6	0.38	0.94	0.65
CD45 on CD33+ HLA DR+	AQP4+ NMOSD	Inverse variance weighted	12	0.05	1.31	1.01	1.69	0.65
CD8 on Effector Memory CD8+ T cell	AQP4+ NMOSD	Inverse variance weighted	16	0.06	1.66	1.07	2.59	0.65
CD24+ CD27+ B cell %lymphocyte	AQP4+ NMOSD	Inverse variance weighted	15	0.03	1.86	1.05	3.28	0.66
Effector Memory CD4+ T cell Absolute Count	AQP4+ NMOSD	Inverse variance weighted	14	0.02	1.29	1.03	1.6	0.66
CD28- CD4-CD8- T cell Absolute Count	AQP4+ NMOSD	Inverse variance weighted	20	0.03	0.59	0.36	0.96	0.66
CD4 on CD39+ activated CD4 regulatory T cell	AQP4+ NMOSD	Inverse variance weighted	17	0.05	1.78	1.05	3	0.66
CD45RA+ CD28- CD8+ T cell %CD8+ T cell	AQP4+ NMOSD	Inverse variance weighted	16	0.03	0.99	0.99	1	0.67
IgD- CD38+ B cell %lymphocyte	AQP4+ NMOSD	Inverse variance weighted	18	0.02	1.45	1.05	2	0.68
Naive CD8+ T cell Absolute Count	AQP4+ NMOSD	Inverse variance weighted	15	0.03	3.84	1.13	13.07	0.68
CD27 on CD20- CD38- B cell	AQP4+ NMOSD	Inverse variance weighted	16	0.03	0.51	0.28	0.93	0.68
Central Memory CD8+ T cell %CD8+ T cell	AQP4+ NMOSD	Inverse variance weighted	22	0.02	1.7	1.07	2.7	0.69
CD4+ CD8dim T cell %leukocyte	AQP4+ NMOSD	Inverse variance weighted	11	0.02	2.45	1.13	5.3	0.69
CD127- CD8+ T cell %T cell	AQP4+ NMOSD	Inverse variance weighted	12	0.04	0.41	0.17	0.98	0.69
CD45RA on Terminally Differentiated CD8+ T cell	AQP4+ NMOSD	Inverse variance weighted	10	0.05	1.89	1	3.58	0.76
CD38 on IgD+ CD24- B cell	AQP4+ NMOSD	Inverse variance weighted	13	0.05	1.62	1	2.65	0.78
Monocytic Myeloid-Derived Suppressor Cells Absolute Count	AQP4+ NMOSD	Inverse variance weighted	11	0.06	0.66	0.43	1.01	0.81
CD4+ CD8dim T cell %lymphocyte	AQP4+ NMOSD	Inverse variance weighted	14	0.06	1.78	0.99	3.2	0.82
CD39+ CD4+ T cell Absolute Count	AQP4+ NMOSD	Inverse variance weighted	16	0.06	0.7	0.48	1.02	0.82
CD28+ CD45RA- CD8dim T cell %CD8dim T cell	AQP4+ NMOSD	Inverse variance weighted	19	0.06	1.18	0.99	1.39	0.82
SSC-A on lymphocyte	AQP4+ NMOSD	Inverse variance weighted	11	0.06	0.29	0.08	1.08	0.82
CD28- CD127- CD25++ CD8+ T cell %T cell	AQP4+ NMOSD	Inverse variance weighted	11	0.06	0.64	0.4	1.03	0.83
CD80 on granulocyte	AQP4+ NMOSD	Inverse variance weighted	23	0.06	1.33	0.99	1.8	0.83
Unswitched memory B cell %lymphocyte	AQP4+ NMOSD	Inverse variance weighted	15	0.07	1.71	0.96	3.03	0.84
CD45 on HLA DR+ T cell	AQP4+ NMOSD	Inverse variance weighted	9	0.06	1.58	0.98	2.53	0.84
CD25 on CD39+ CD4+ T cell	AQP4+ NMOSD	Inverse variance weighted	18	0.1	0.81	0.64	1.04	0.84
Naive CD8+ T cell %CD8+ T cell	AQP4+ NMOSD	Inverse variance weighted	19	0.07	0.74	0.54	1.02	0.85
Effector Memory CD8+ T cell %CD8+ T cell	AQP4+ NMOSD	Inverse variance weighted	16	0.1	1.19	0.97	1.46	0.85
Transitional B cell %B cell	AQP4+ NMOSD	Inverse variance weighted	13	0.09	1.57	0.94	2.61	0.85
CD28- CD25++ CD8+ T cell %CD8+ T cell	AQP4+ NMOSD	Inverse variance weighted	15	0.1	1.65	0.91	2.98	0.85
CD25++ CD8+ T cell %CD8+ T cell	AQP4+ NMOSD	Inverse variance weighted	14	0.1	0.66	0.41	1.08	0.85
CD20 on IgD+ CD24+ B cell	AQP4+ NMOSD	Inverse variance weighted	16	0.09	1.53	0.94	2.48	0.85
CD3 on CD39+ activated CD4 regulatory T cell	AQP4+ NMOSD	Inverse variance weighted	18	0.09	0.76	0.55	1.04	0.85
IgD+ CD38- B cell %lymphocyte	AQP4+ NMOSD	Inverse variance weighted	11	0.09	2.01	0.89	4.56	0.86
Activated CD4 regulatory T cell %CD4+ T cell	AQP4+ NMOSD	Inverse variance weighted	14	0.1	1.36	0.95	1.94	0.86
CD25++ CD45RA+ CD4 not regulatory T cell %CD4+ T cell	AQP4+ NMOSD	Inverse variance weighted	21	0.08	0.86	0.72	1.02	0.86
CD33+ HLA DR+ CD14- Absolute Count	AQP4+ NMOSD	Inverse variance weighted	14	0.09	0.81	0.63	1.03	0.86
CD19 on switched memory B cell	AQP4+ NMOSD	Inverse variance weighted	15	0.1	0.64	0.38	1.08	0.86
HVEM on T cell	AQP4+ NMOSD	Inverse variance weighted	19	0.09	1.26	0.97	1.65	0.86
CD45 on HLA DR+ CD8+ T cell	AQP4+ NMOSD	Inverse variance weighted	12	0.1	1.61	0.92	2.84	0.86
CD11c on granulocyte	AQP4+ NMOSD	Inverse variance weighted	17	0.13	1.39	0.9	2.14	0.86
HLA DR on CD33- HLA DR+	AQP4+ NMOSD	Inverse variance weighted	8	0.11	1.35	0.93	1.96	0.86
IgD+ CD38+ B cell Absolute Count	AQP4+ NMOSD	Inverse variance weighted	21	0.11	0.87	0.73	1.03	0.87
Plasmacytoid Dendritic Cell Absolute Count	AQP4+ NMOSD	Inverse variance weighted	16	0.08	0.72	0.5	1.04	0.87
Immature Myeloid-Derived Suppressor Cells %CD33dim HLA DR- CD66b-	AQP4+ NMOSD	Inverse variance weighted	10	0.08	1.47	0.96	2.24	0.87
CD33+ HLA DR+ Absolute Count	AQP4+ NMOSD	Inverse variance weighted	16	0.09	0.73	0.51	1.05	0.87
CD45RA+ CD8+ T cell Absolute Count	AQP4+ NMOSD	Inverse variance weighted	16	0.12	0.91	0.81	1.03	0.87
T cell %lymphocyte	AQP4+ NMOSD	Inverse variance weighted	15	0.08	0.57	0.31	1.08	0.87
Natural Killer %CD3- lymphocyte	AQP4+ NMOSD	Inverse variance weighted	18	0.12	1.19	0.96	1.49	0.87
CD28+ CD45RA+ CD8+ T cell Absolute Count	AQP4+ NMOSD	Inverse variance weighted	27	0.1	0.88	0.75	1.03	0.87
CD45RA- CD28- CD8+ T cell %CD8+ T cell	AQP4+ NMOSD	Inverse variance weighted	24	0.14	0.99	0.98	1	0.87
CD19 on CD20- B cell	AQP4+ NMOSD	Inverse variance weighted	15	0.12	0.59	0.3	1.14	0.87
CD28 on CD28+ CD4+ T cell	AQP4+ NMOSD	Inverse variance weighted	20	0.13	0.79	0.58	1.07	0.87
FSC-A on monocyte	AQP4+ NMOSD	Inverse variance weighted	18	0.12	0.87	0.72	1.04	0.87
CD16 on CD14- CD16+ monocyte	AQP4+ NMOSD	Inverse variance weighted	11	0.09	0.82	0.65	1.04	0.87
CD64 on monocyte	AQP4+ NMOSD	Inverse variance weighted	12	0.14	0.81	0.61	1.07	0.87
CD8 on Terminally Differentiated CD8+ T cell	AQP4+ NMOSD	Inverse variance weighted	9	0.07	2.1	0.94	4.68	0.87
CD8 on CD8+ T cell	AQP4+ NMOSD	Inverse variance weighted	16	0.14	1.4	0.9	2.19	0.87
Switched memory B cell %B cell	AQP4+ NMOSD	Inverse variance weighted	7	0.26	1.42	0.77	2.59	0.88
Activated CD4 regulatory T cell Absolute Count	AQP4+ NMOSD	Inverse variance weighted	11	0.15	1.33	0.9	1.95	0.88
CD39+ secreting CD4 regulatory T cell %secreting CD4 regulatory T cell	AQP4+ NMOSD	Inverse variance weighted	20	0.08	0.77	0.57	1.03	0.88
CD39+ secreting CD4 regulatory T cell %CD4 regulatory T cell	AQP4+ NMOSD	Inverse variance weighted	17	0.27	0.84	0.61	1.15	0.88
Basophil %CD33dim HLA DR- CD66b-	AQP4+ NMOSD	Inverse variance weighted	18	0.26	0.84	0.62	1.13	0.88
CD45RA- CD4+ T cell Absolute Count	AQP4+ NMOSD	Inverse variance weighted	10	0.14	1.21	0.94	1.56	0.88
Naive CD4-CD8- T cell %CD4-CD8- T cell	AQP4+ NMOSD	Inverse variance weighted	20	0.26	0.83	0.59	1.15	0.88
Effector Memory CD4-CD8- T cell %CD4-CD8- T cell	AQP4+ NMOSD	Inverse variance weighted	18	0.07	1.49	0.96	2.29	0.88
CD8dim T cell Absolute Count	AQP4+ NMOSD	Inverse variance weighted	17	0.14	0.79	0.59	1.08	0.88
Natural Killer T Absolute Count	AQP4+ NMOSD	Inverse variance weighted	30	0.13	0.77	0.55	1.08	0.88
B cell Absolute Count	AQP4+ NMOSD	Inverse variance weighted	24	0.15	1.32	0.9	1.93	0.88
CD28- CD8dim T cell %T cell	AQP4+ NMOSD	Inverse variance weighted	15	0.19	1.29	0.88	1.9	0.88
CD28+ CD45RA- CD8dim T cell %T cell	AQP4+ NMOSD	Inverse variance weighted	21	0.08	0.84	0.69	1.02	0.88
CD39+ CD8+ T cell %CD8+ T cell	AQP4+ NMOSD	Inverse variance weighted	13	0.13	0.71	0.46	1.11	0.88
CD19 on IgD- CD24- B cell	AQP4+ NMOSD	Inverse variance weighted	17	0.14	1.41	0.89	2.23	0.88
CD19 on IgD- CD38- B cell	AQP4+ NMOSD	Inverse variance weighted	15	0.24	1.39	0.8	2.42	0.88
CD20 on switched memory B cell	AQP4+ NMOSD	Inverse variance weighted	19	0.26	0.79	0.53	1.18	0.88
CD25 on IgD+ CD24- B cell	AQP4+ NMOSD	Inverse variance weighted	17	0.09	1.21	0.97	1.51	0.88
CD38 on IgD+ CD38dim B cell	AQP4+ NMOSD	Inverse variance weighted	18	0.11	1.33	0.94	1.89	0.88
CD3 on Central Memory CD8+ T cell	AQP4+ NMOSD	Inverse variance weighted	14	0.12	0.72	0.47	1.09	0.88
CD3 on resting CD4 regulatory T cell	AQP4+ NMOSD	Inverse variance weighted	22	0.15	1.25	0.92	1.71	0.88
CD28 on CD28+ CD45RA- CD8+ T cell	AQP4+ NMOSD	Inverse variance weighted	13	0.27	1.37	0.79	2.37	0.88
CD28 on CD4+ T cell	AQP4+ NMOSD	Inverse variance weighted	18	0.11	0.79	0.59	1.06	0.88
CD45 on Natural Killer	AQP4+ NMOSD	Inverse variance weighted	16	0.26	0.78	0.5	1.2	0.88
CD127 on CD45RA+ CD4+ T cell	AQP4+ NMOSD	Inverse variance weighted	17	0.15	1.45	0.87	2.43	0.88
CD25 on CD39+ resting CD4 regulatory T cell	AQP4+ NMOSD	Inverse variance weighted	11	0.08	1.86	0.92	3.74	0.88
CD4 on monocyte	AQP4+ NMOSD	Inverse variance weighted	10	0.19	1.24	0.9	1.71	0.88
CD40 on CD14- CD16+ monocyte	AQP4+ NMOSD	Inverse variance weighted	16	0.15	0.82	0.63	1.07	0.88
CCR2 on CD14+ CD16+ monocyte	AQP4+ NMOSD	Inverse variance weighted	23	0.25	0.89	0.73	1.09	0.88
PDL-1 on CD14- CD16+ monocyte	AQP4+ NMOSD	Inverse variance weighted	17	0.26	0.81	0.56	1.17	0.88
CD64 on CD14- CD16-	AQP4+ NMOSD	Inverse variance weighted	10	0.13	0.6	0.31	1.17	0.88
CD16 on CD14+ CD16+ monocyte	AQP4+ NMOSD	Inverse variance weighted	16	0.28	1.22	0.85	1.77	0.88
CD14 on CD33+ HLA DR+ CD14dim	AQP4+ NMOSD	Inverse variance weighted	15	0.19	0.79	0.55	1.12	0.88
CD4 on CD45RA+ CD4+ T cell	AQP4+ NMOSD	Inverse variance weighted	16	0.26	0.77	0.5	1.21	0.88
CD8 on Central Memory CD8+ T cell	AQP4+ NMOSD	Inverse variance weighted	9	0.08	1.68	0.94	3.02	0.88
CD4 on activated CD4 regulatory T cell	AQP4+ NMOSD	Inverse variance weighted	18	0.26	0.8	0.55	1.18	0.88
CD4 on activated & secreting CD4 regulatory T cell	AQP4+ NMOSD	Inverse variance weighted	20	0.26	0.8	0.55	1.18	0.88
SSC-A on myeloid Dendritic Cell	AQP4+ NMOSD	Inverse variance weighted	13	0.12	0.75	0.53	1.08	0.88
CD11c+ CD62L- monocyte Absolute Count	AQP4+ NMOSD	Inverse variance weighted	15	0.23	0.8	0.55	1.15	0.89
CD62L- HLA DR++ monocyte Absolute Count	AQP4+ NMOSD	Inverse variance weighted	11	0.28	0.7	0.37	1.34	0.89
CD86+ plasmacytoid Dendritic Cell Absolute Count	AQP4+ NMOSD	Inverse variance weighted	12	0.25	1.37	0.8	2.35	0.89
Secreting CD4 regulatory T cell %CD4+ T cell	AQP4+ NMOSD	Inverse variance weighted	18	0.13	1.19	0.95	1.49	0.89
CD33dim HLA DR+ CD11b- Absolute Count	AQP4+ NMOSD	Inverse variance weighted	17	0.13	0.83	0.64	1.06	0.89
CD45RA- CD4+ T cell %CD4+ T cell	AQP4+ NMOSD	Inverse variance weighted	19	0.25	1.24	0.85	1.81	0.89
Central Memory CD4+ T cell Absolute Count	AQP4+ NMOSD	Inverse variance weighted	19	0.08	0.73	0.51	1.03	0.89
Naive CD4+ T cell Absolute Count	AQP4+ NMOSD	Inverse variance weighted	14	0.25	1.73	0.67	4.48	0.89
Naive CD4+ T cell %CD4+ T cell	AQP4+ NMOSD	Inverse variance weighted	18	0.24	0.79	0.54	1.17	0.89
Central Memory CD8+ T cell Absolute Count	AQP4+ NMOSD	Inverse variance weighted	22	0.11	0.71	0.47	1.08	0.89
CD45RA+ CD8+ T cell %CD8+ T cell	AQP4+ NMOSD	Inverse variance weighted	18	0.13	0.88	0.75	1.04	0.89
CD45RA+ CD8+ T cell %T cell	AQP4+ NMOSD	Inverse variance weighted	21	0.29	0.91	0.77	1.08	0.89
CD4+/CD8+ T cell	AQP4+ NMOSD	Inverse variance weighted	12	0.19	1.46	0.83	2.57	0.89
CD4-CD8- T cell Absolute Count	AQP4+ NMOSD	Inverse variance weighted	18	0.11	0.66	0.4	1.1	0.89
HLA DR+ T cell%T cell	AQP4+ NMOSD	Inverse variance weighted	23	0.12	1.2	0.95	1.5	0.89
CD8+ Natural Killer T %lymphocyte	AQP4+ NMOSD	Inverse variance weighted	21	0.25	1.26	0.85	1.89	0.89
CD28+ CD45RA+ CD8dim T cell %T cell	AQP4+ NMOSD	Inverse variance weighted	25	0.24	0.91	0.78	1.06	0.89
CD28- CD127- CD25++ CD8+ T cell Absolute Count	AQP4+ NMOSD	Inverse variance weighted	18	0.28	0.79	0.52	1.21	0.89
BAFF-R on memory B cell	AQP4+ NMOSD	Inverse variance weighted	8	0.29	0.85	0.63	1.15	0.89
CD20 on IgD+ CD38- B cell	AQP4+ NMOSD	Inverse variance weighted	19	0.08	1.51	0.96	2.37	0.89
CD20 on memory B cell	AQP4+ NMOSD	Inverse variance weighted	20	0.15	1.44	0.88	2.37	0.89
CD20 on unswitched memory B cell	AQP4+ NMOSD	Inverse variance weighted	14	0.3	1.56	0.68	3.57	0.89
CD25 on IgD- CD38+ B cell	AQP4+ NMOSD	Inverse variance weighted	14	0.29	1.37	0.76	2.46	0.89
CD27 on IgD- CD38+ B cell	AQP4+ NMOSD	Inverse variance weighted	13	0.28	1.4	0.76	2.58	0.89
CD38 on transitional B cell	AQP4+ NMOSD	Inverse variance weighted	18	0.23	1.29	0.85	1.96	0.89
IgD on IgD+ CD24+ B cell	AQP4+ NMOSD	Inverse variance weighted	14	0.25	1.51	0.75	3.04	0.89
CD62L on CD62L+ plasmacytoid Dendritic Cell	AQP4+ NMOSD	Inverse variance weighted	8	0.24	1.59	0.73	3.45	0.89
CD3 on activated & secreting CD4 regulatory T cell	AQP4+ NMOSD	Inverse variance weighted	16	0.28	0.86	0.65	1.13	0.89
CD28 on CD45RA- CD4 not regulatory T cell	AQP4+ NMOSD	Inverse variance weighted	9	0.16	0.7	0.42	1.16	0.89
CD86 on monocyte	AQP4+ NMOSD	Inverse variance weighted	11	0.11	1.43	0.92	2.23	0.89
CD45 on granulocyte	AQP4+ NMOSD	Inverse variance weighted	10	0.16	0.62	0.32	1.2	0.89
CD127 on CD28+ CD45RA- CD8+ T cell	AQP4+ NMOSD	Inverse variance weighted	8	0.25	0.83	0.6	1.14	0.89
CD25 on CD39+ CD4 regulatory T cell	AQP4+ NMOSD	Inverse variance weighted	12	0.13	1.53	0.88	2.66	0.89
CD25 on CD39+ activated CD4 regulatory T cell	AQP4+ NMOSD	Inverse variance weighted	10	0.28	0.69	0.35	1.36	0.89
CD33 on Granulocytic Myeloid-Derived Suppressor Cells	AQP4+ NMOSD	Inverse variance weighted	13	0.28	0.87	0.68	1.12	0.89
FSC-A on plasmacytoid Dendritic Cell	AQP4+ NMOSD	Inverse variance weighted	19	0.29	0.87	0.67	1.13	0.89
FSC-A on CD4+ T cell	AQP4+ NMOSD	Inverse variance weighted	9	0.3	1.49	0.71	3.15	0.89
CD14 on CD14+ CD16- monocyte	AQP4+ NMOSD	Inverse variance weighted	10	0.29	0.69	0.34	1.38	0.89
CD64 on CD14+ CD16- monocyte	AQP4+ NMOSD	Inverse variance weighted	15	0.16	0.76	0.53	1.11	0.89
CD45 on CD66b++ myelod cell	AQP4+ NMOSD	Inverse variance weighted	7	0.25	1.33	0.82	2.16	0.89
CD8 on HLA DR+ CD8+ T cell	AQP4+ NMOSD	Inverse variance weighted	17	0.11	1.49	0.91	2.42	0.89
CD4 on resting CD4 regulatory T cell	AQP4+ NMOSD	Inverse variance weighted	6	0.15	1.86	0.8	4.33	0.89
SSC-A on B cell	AQP4+ NMOSD	Inverse variance weighted	9	0.25	1.45	0.77	2.74	0.89
SSC-A on Natural Killer	AQP4+ NMOSD	Inverse variance weighted	18	0.28	1.26	0.83	1.93	0.89
SSC-A on CD4+ T cell	AQP4+ NMOSD	Inverse variance weighted	14	0.14	1.55	0.86	2.8	0.89
CD11c on CD62L+ myeloid Dendritic Cell	AQP4+ NMOSD	Inverse variance weighted	18	0.19	1.38	0.85	2.24	0.89
CD11b on basophil	AQP4+ NMOSD	Inverse variance weighted	16	0.16	0.72	0.45	1.14	0.89
HLA DR on B cell	AQP4+ NMOSD	Inverse variance weighted	12	0.28	1.23	0.84	1.8	0.89
CD8 on CD28- CD8+ T cell	AQP4+ NMOSD	Inverse variance weighted	13	0.25	0.73	0.42	1.26	0.89
Naive-mature B cell %lymphocyte	AQP4+ NMOSD	Inverse variance weighted	16	0.22	1.47	0.79	2.71	0.9
CD62L- plasmacytoid Dendritic Cell %Dendritic Cell	AQP4+ NMOSD	Inverse variance weighted	14	0.25	0.79	0.53	1.18	0.9
Resting CD4 regulatory T cell %CD4+ T cell	AQP4+ NMOSD	Inverse variance weighted	24	0.13	0.88	0.74	1.04	0.9
CD25++ CD45RA+ CD4 not regulatory T cell Absolute Count	AQP4+ NMOSD	Inverse variance weighted	15	0.23	0.82	0.59	1.14	0.9
Immature Myeloid-Derived Suppressor Cells Absolute Count	AQP4+ NMOSD	Inverse variance weighted	17	0.24	1.22	0.88	1.69	0.9
CD14+ CD16- monocyte Absolute Count	AQP4+ NMOSD	Inverse variance weighted	19	0.23	1.2	0.89	1.63	0.9
CD14+ CD16- monocyte %monocyte	AQP4+ NMOSD	Inverse variance weighted	15	0.19	1.22	0.9	1.64	0.9
CD8+ T cell %T cell	AQP4+ NMOSD	Inverse variance weighted	19	0.25	0.78	0.52	1.18	0.9
CD8dim T cell %T cell	AQP4+ NMOSD	Inverse variance weighted	14	0.18	0.69	0.4	1.19	0.9
CD4+ CD8dim T cell Absolute Count	AQP4+ NMOSD	Inverse variance weighted	13	0.18	1.42	0.85	2.38	0.9
TCRgd T cell Absolute Count	AQP4+ NMOSD	Inverse variance weighted	15	0.23	1.36	0.82	2.27	0.9
HLA DR+ T cell%lymphocyte	AQP4+ NMOSD	Inverse variance weighted	19	0.23	1.16	0.91	1.47	0.9
B cell %CD3- lymphocyte	AQP4+ NMOSD	Inverse variance weighted	19	0.18	0.86	0.69	1.07	0.9
Granulocyte %leukocyte	AQP4+ NMOSD	Inverse variance weighted	20	0.2	0.75	0.48	1.16	0.9
CD28+ CD45RA+ CD8dim T cell Absolute Count	AQP4+ NMOSD	Inverse variance weighted	27	0.24	0.93	0.83	1.05	0.9
CD28- CD4-CD8- T cell %T cell	AQP4+ NMOSD	Inverse variance weighted	17	0.2	0.72	0.44	1.19	0.9
CD19 on IgD+ CD38- B cell	AQP4+ NMOSD	Inverse variance weighted	21	0.27	1.2	0.86	1.67	0.9
CD24 on IgD- CD38dim B cell	AQP4+ NMOSD	Inverse variance weighted	6	0.27	0.67	0.33	1.37	0.9
CD25 on IgD+ CD38- naive B cell	AQP4+ NMOSD	Inverse variance weighted	16	0.17	1.29	0.9	1.86	0.9
CD25 on IgD+ CD38- unswitched memory B cell	AQP4+ NMOSD	Inverse variance weighted	15	0.28	0.9	0.74	1.09	0.9
CD27 on memory B cell	AQP4+ NMOSD	Inverse variance weighted	15	0.3	0.84	0.6	1.17	0.9
CD3 on CD39+ CD4+ T cell	AQP4+ NMOSD	Inverse variance weighted	19	0.17	1.25	0.91	1.73	0.9
HVEM on CD45RA- CD4+ T cell	AQP4+ NMOSD	Inverse variance weighted	15	0.22	0.84	0.64	1.11	0.9
CD45 on Natural Killer T	AQP4+ NMOSD	Inverse variance weighted	16	0.24	0.77	0.5	1.19	0.9
CD33 on Monocytic Myeloid-Derived Suppressor Cells	AQP4+ NMOSD	Inverse variance weighted	16	0.24	0.88	0.71	1.09	0.9
FSC-A on myeloid Dendritic Cell	AQP4+ NMOSD	Inverse variance weighted	17	0.24	0.87	0.69	1.1	0.9
FSC-A on CD14+ monocyte	AQP4+ NMOSD	Inverse variance weighted	12	0.3	0.81	0.54	1.2	0.9
FSC-A on Natural Killer T	AQP4+ NMOSD	Inverse variance weighted	13	0.17	1.61	0.82	3.19	0.9
FSC-A on HLA DR+ CD4+ T cell	AQP4+ NMOSD	Inverse variance weighted	12	0.22	1.66	0.73	3.77	0.9
CCR2 on CD62L+ plasmacytoid Dendritic Cell	AQP4+ NMOSD	Inverse variance weighted	17	0.16	0.8	0.59	1.09	0.9
CD39 on CD39+ CD4+ T cell	AQP4+ NMOSD	Inverse variance weighted	17	0.2	0.84	0.65	1.09	0.9
CD80 on plasmacytoid Dendritic Cell	AQP4+ NMOSD	Inverse variance weighted	15	0.18	1.33	0.87	2.01	0.9
CD45 on CD33+ HLA DR+ CD14dim	AQP4+ NMOSD	Inverse variance weighted	10	0.28	0.76	0.46	1.25	0.9
HLA DR on Dendritic Cell	AQP4+ NMOSD	Inverse variance weighted	13	0.2	0.77	0.51	1.15	0.9
HLA DR on CD33+ HLA DR+ CD14-	AQP4+ NMOSD	Inverse variance weighted	16	0.16	1.16	0.94	1.44	0.9
CD8 on CD28+ CD45RA- CD8+ T cell	AQP4+ NMOSD	Inverse variance weighted	11	0.18	1.47	0.84	2.6	0.9
CD20- CD38- B cell %B cell	AQP4+ NMOSD	Inverse variance weighted	15	0.21	0.7	0.4	1.23	0.91
IgD+ CD38+ B cell %B cell	AQP4+ NMOSD	Inverse variance weighted	15	0.22	0.81	0.57	1.14	0.91
CD62L- monocyte Absolute Count	AQP4+ NMOSD	Inverse variance weighted	15	0.23	0.77	0.5	1.18	0.91
CD39+ CD8+ T cell %T cell	AQP4+ NMOSD	Inverse variance weighted	12	0.22	0.75	0.47	1.19	0.91
CD19 on IgD+ CD38- naive B cell	AQP4+ NMOSD	Inverse variance weighted	13	0.18	1.31	0.88	1.96	0.91
CD19 on IgD- CD38dim B cell	AQP4+ NMOSD	Inverse variance weighted	18	0.22	0.74	0.46	1.2	0.91
CD19 on naive-mature B cell	AQP4+ NMOSD	Inverse variance weighted	19	0.2	1.32	0.86	2.02	0.91
CD25 on memory B cell	AQP4+ NMOSD	Inverse variance weighted	14	0.18	1.37	0.87	2.15	0.91
CD25 on switched memory B cell	AQP4+ NMOSD	Inverse variance weighted	17	0.21	1.38	0.84	2.27	0.91
IgD on IgD+ CD24- B cell	AQP4+ NMOSD	Inverse variance weighted	24	0.17	1.32	0.89	1.96	0.91
CD66b on CD66b++ myeloid cell	AQP4+ NMOSD	Inverse variance weighted	19	0.17	0.79	0.56	1.1	0.91
CD127 on CD28+ CD4+ T cell	AQP4+ NMOSD	Inverse variance weighted	16	0.22	1.19	0.9	1.56	0.91
CD33 on CD14+ monocyte	AQP4+ NMOSD	Inverse variance weighted	15	0.21	0.87	0.7	1.08	0.91
FSC-A on T cell	AQP4+ NMOSD	Inverse variance weighted	12	0.18	1.61	0.81	3.2	0.91
CCR2 on plasmacytoid Dendritic Cell	AQP4+ NMOSD	Inverse variance weighted	18	0.22	0.83	0.61	1.12	0.91
CD80 on CD62L+ plasmacytoid Dendritic Cell	AQP4+ NMOSD	Inverse variance weighted	15	0.18	1.33	0.87	2.01	0.91
CD45 on CD33- HLA DR+	AQP4+ NMOSD	Inverse variance weighted	13	0.2	1.17	0.92	1.49	0.91
CD45RA on resting CD4 regulatory T cell	AQP4+ NMOSD	Inverse variance weighted	14	0.18	0.87	0.72	1.06	0.91
HLA DR on Hematopoietic Stem Cell	AQP4+ NMOSD	Inverse variance weighted	2	0.23	1.46	0.79	2.7	0.91
HLA DR on HLA DR+ Natural Killer	AQP4+ NMOSD	Inverse variance weighted	22	0.18	0.97	0.93	1.01	0.91
Memory B cell Absolute Count	AQP4+ NMOSD	Inverse variance weighted	11	0.21	1.49	0.79	2.79	0.92
IgD- CD38- B cell %B cell	AQP4+ NMOSD	Inverse variance weighted	7	0.22	0.6	0.26	1.36	0.92
HLA DR++ monocyte %leukocyte	AQP4+ NMOSD	Inverse variance weighted	3	0.22	0.48	0.15	1.54	0.92
CD39+ secreting CD4 regulatory T cell Absolute Count	AQP4+ NMOSD	Inverse variance weighted	16	0.22	0.86	0.68	1.09	0.92
CD25++ CD4+ T cell Absolute Count	AQP4+ NMOSD	Inverse variance weighted	17	0.18	0.83	0.64	1.09	0.92
TCRgd T cell %T cell	AQP4+ NMOSD	Inverse variance weighted	14	0.31	1.19	0.85	1.67	0.92
CD28- CD8+ T cell Absolute Count	AQP4+ NMOSD	Inverse variance weighted	11	0.31	0.58	0.2	1.66	0.92
CD24 on IgD+ CD38- unswitched memory B cell	AQP4+ NMOSD	Inverse variance weighted	17	0.21	0.82	0.61	1.11	0.92
CD25 on IgD- CD27- B cell	AQP4+ NMOSD	Inverse variance weighted	14	0.21	1.4	0.82	2.38	0.92
CD25 on transitional B cell	AQP4+ NMOSD	Inverse variance weighted	17	0.31	1.27	0.8	2.03	0.92
CD28 on CD39+ resting CD4 regulatory T cell	AQP4+ NMOSD	Inverse variance weighted	13	0.22	0.75	0.47	1.19	0.92
CD45 on Monocytic Myeloid-Derived Suppressor Cells	AQP4+ NMOSD	Inverse variance weighted	12	0.2	1.33	0.85	2.08	0.92
HLA DR on CD33+ HLA DR+ CD14dim	AQP4+ NMOSD	Inverse variance weighted	11	0.31	1.27	0.8	2.04	0.92
CD8 on CD28+ CD45RA+ CD8+ T cell	AQP4+ NMOSD	Inverse variance weighted	15	0.17	1.44	0.85	2.46	0.92
CD11c+ monocyte %monocyte	AQP4+ NMOSD	Inverse variance weighted	14	0.32	0.77	0.46	1.29	0.93
Resting CD4 regulatory T cell %CD4 regulatory T cell	AQP4+ NMOSD	Inverse variance weighted	20	0.44	0.9	0.68	1.18	0.93
Activated & secreting CD4 regulatory T cell %CD4 regulatory T cell	AQP4+ NMOSD	Inverse variance weighted	24	0.32	1.09	0.92	1.29	0.93
CD33+ HLA DR+ CD14dim Absolute Count	AQP4+ NMOSD	Inverse variance weighted	14	0.42	0.84	0.56	1.28	0.93
CD33dim HLA DR- Absolute Count	AQP4+ NMOSD	Inverse variance weighted	19	0.32	1.09	0.92	1.3	0.93
Terminally Differentiated CD8+ T cell Absolute Count	AQP4+ NMOSD	Inverse variance weighted	13	0.42	0.78	0.42	1.45	0.93
Central Memory CD4-CD8- T cell Absolute Count	AQP4+ NMOSD	Inverse variance weighted	2	0.32	1.57	0.64	3.84	0.93
Transitional B cell Absolute Count	AQP4+ NMOSD	Inverse variance weighted	20	0.4	0.84	0.57	1.26	0.93
T cell %leukocyte	AQP4+ NMOSD	Inverse variance weighted	13	0.34	0.84	0.59	1.2	0.93
CD4-CD8- Natural Killer T %T cell	AQP4+ NMOSD	Inverse variance weighted	19	0.43	0.83	0.53	1.31	0.93
Natural Killer %lymphocyte	AQP4+ NMOSD	Inverse variance weighted	19	0.43	1.17	0.79	1.72	0.93
CD28+ CD45RA- CD8dim T cell Absolute Count	AQP4+ NMOSD	Inverse variance weighted	24	0.4	1.04	0.95	1.14	0.93
CD19 on CD24+ CD27+ B cell	AQP4+ NMOSD	Inverse variance weighted	21	0.4	1.16	0.82	1.62	0.93
CD20 on IgD+ CD38- unswitched memory B cell	AQP4+ NMOSD	Inverse variance weighted	16	0.43	0.85	0.57	1.27	0.93
CD24 on IgD- CD38- B cell	AQP4+ NMOSD	Inverse variance weighted	22	0.32	0.85	0.61	1.18	0.93
CD25 on IgD+ CD24+ B cell	AQP4+ NMOSD	Inverse variance weighted	15	0.35	0.82	0.53	1.25	0.93
IgD on IgD+ CD38- B cell	AQP4+ NMOSD	Inverse variance weighted	18	0.42	1.14	0.82	1.59	0.93
IgD on unswitched memory B cell	AQP4+ NMOSD	Inverse variance weighted	15	0.42	0.84	0.55	1.28	0.93
CD3 on Central Memory CD4+ T cell	AQP4+ NMOSD	Inverse variance weighted	18	0.42	1.13	0.83	1.54	0.93
CD3 on activated CD4 regulatory T cell	AQP4+ NMOSD	Inverse variance weighted	15	0.35	0.85	0.6	1.2	0.93
CCR7 on naive CD8+ T cell	AQP4+ NMOSD	Inverse variance weighted	18	0.43	1.18	0.78	1.8	0.93
CCR2 on monocyte	AQP4+ NMOSD	Inverse variance weighted	15	0.32	0.82	0.55	1.22	0.93
CD45 on CD33dim HLA DR-	AQP4+ NMOSD	Inverse variance weighted	14	0.32	0.83	0.57	1.2	0.93
CD8 on Natural Killer T	AQP4+ NMOSD	Inverse variance weighted	12	0.43	0.83	0.53	1.31	0.93
SSC-A on HLA DR+ Natural Killer	AQP4+ NMOSD	Inverse variance weighted	16	0.42	0.89	0.67	1.18	0.93
CD11c on myeloid Dendritic Cell	AQP4+ NMOSD	Inverse variance weighted	25	0.32	1.24	0.81	1.9	0.93
CD11b on CD66b++ myeloid cell	AQP4+ NMOSD	Inverse variance weighted	13	0.43	0.87	0.61	1.24	0.93
IgD- CD27- B cell Absolute Count	AQP4+ NMOSD	Inverse variance weighted	17	0.42	0.8	0.46	1.38	0.94
IgD+ CD24+ B cell %lymphocyte	AQP4+ NMOSD	Inverse variance weighted	10	0.42	1.38	0.63	3.02	0.94
CD62L- Dendritic Cell %Dendritic Cell	AQP4+ NMOSD	Inverse variance weighted	15	0.41	1.09	0.89	1.32	0.94
CD86+ plasmacytoid Dendritic Cell %Dendritic Cell	AQP4+ NMOSD	Inverse variance weighted	13	0.52	0.83	0.47	1.47	0.94
CD62L- myeloid Dendritic Cell Absolute Count	AQP4+ NMOSD	Inverse variance weighted	11	0.38	0.84	0.56	1.25	0.94
CD62L- plasmacytoid Dendritic Cell Absolute Count	AQP4+ NMOSD	Inverse variance weighted	17	0.36	0.77	0.44	1.34	0.94
CD4 regulatory T cell %T cell	AQP4+ NMOSD	Inverse variance weighted	10	0.36	0.75	0.39	1.41	0.94
CD39+ resting CD4 regulatory T cell Absolute Count	AQP4+ NMOSD	Inverse variance weighted	18	0.39	0.89	0.69	1.16	0.94
CD39+ resting CD4 regulatory T cell %resting CD4 regulatory T cell	AQP4+ NMOSD	Inverse variance weighted	17	0.34	0.89	0.7	1.13	0.94
CD39+ activated CD4 regulatory T cell %CD4 regulatory T cell	AQP4+ NMOSD	Inverse variance weighted	17	0.48	0.92	0.73	1.16	0.94
Activated & resting CD4 regulatory T cell %CD4+ T cell	AQP4+ NMOSD	Inverse variance weighted	18	0.35	1.17	0.84	1.65	0.94
Activated & secreting CD4 regulatory T cell %CD4+ T cell	AQP4+ NMOSD	Inverse variance weighted	18	0.41	1.07	0.91	1.27	0.94
Effector Memory CD4+ T cell %T cell	AQP4+ NMOSD	Inverse variance weighted	12	0.42	1.23	0.74	2.03	0.94
Central Memory CD8+ T cell %T cell	AQP4+ NMOSD	Inverse variance weighted	16	0.33	0.7	0.34	1.43	0.94
Effector Memory CD4-CD8- T cell %T cell	AQP4+ NMOSD	Inverse variance weighted	18	0.33	0.78	0.48	1.28	0.94
CD4+CD8+ T cell Absolute Count	AQP4+ NMOSD	Inverse variance weighted	13	0.37	1.3	0.74	2.3	0.94
CD8dim T cell %leukocyte	AQP4+ NMOSD	Inverse variance weighted	14	0.35	0.77	0.45	1.33	0.94
CD4-CD8- T cell %leukocyte	AQP4+ NMOSD	Inverse variance weighted	17	0.41	1.16	0.81	1.66	0.94
HLA DR+ CD8+ T cell Absolute Count	AQP4+ NMOSD	Inverse variance weighted	29	0.42	1.12	0.85	1.46	0.94
HLA DR+ CD8+ T cell %T cell	AQP4+ NMOSD	Inverse variance weighted	22	0.44	1.14	0.82	1.58	0.94
CD8dim Natural Killer T %lymphocyte	AQP4+ NMOSD	Inverse variance weighted	18	0.37	0.83	0.56	1.24	0.94
CD28+ CD4-CD8- T cell %CD4-CD8- T cell	AQP4+ NMOSD	Inverse variance weighted	20	0.38	0.82	0.53	1.28	0.94
CD28- CD8dim T cell %CD8dim T cell	AQP4+ NMOSD	Inverse variance weighted	9	0.33	0.83	0.56	1.22	0.94
CD28+ CD45RA+ CD8dim T cell %CD8dim T cell	AQP4+ NMOSD	Inverse variance weighted	18	0.4	0.89	0.67	1.17	0.94
CD28+ CD45RA+ CD8+ T cell %CD8+ T cell	AQP4+ NMOSD	Inverse variance weighted	21	0.4	1.13	0.85	1.49	0.94
CD28+ CD45RA- CD8+ T cell %T cell	AQP4+ NMOSD	Inverse variance weighted	15	0.47	0.9	0.68	1.2	0.94
CD28+ CD45RA- CD8+ T cell %CD8+ T cell	AQP4+ NMOSD	Inverse variance weighted	17	0.43	1.09	0.88	1.33	0.94
CD28+ CD45RA- CD8+ T cell Absolute Count	AQP4+ NMOSD	Inverse variance weighted	21	0.47	1.09	0.86	1.38	0.94
BAFF-R on IgD- CD38- B cell	AQP4+ NMOSD	Inverse variance weighted	9	0.44	0.86	0.59	1.26	0.94
BAFF-R on IgD- CD38dim B cell	AQP4+ NMOSD	Inverse variance weighted	4	0.4	0.78	0.44	1.38	0.94
BAFF-R on unswitched memory B cell	AQP4+ NMOSD	Inverse variance weighted	12	0.34	0.87	0.65	1.16	0.94
CD19 on memory B cell	AQP4+ NMOSD	Inverse variance weighted	17	0.41	1.21	0.77	1.9	0.94
CD19 on transitional B cell	AQP4+ NMOSD	Inverse variance weighted	18	0.35	0.85	0.61	1.19	0.94
CD24 on switched memory B cell	AQP4+ NMOSD	Inverse variance weighted	25	0.35	1.13	0.88	1.46	0.94
CD25 on IgD+ B cell	AQP4+ NMOSD	Inverse variance weighted	16	0.42	1.12	0.85	1.49	0.94
CD38 on CD20- B cell	AQP4+ NMOSD	Inverse variance weighted	15	0.33	1.33	0.75	2.37	0.94
CD62L on CD62L+ Dendritic Cell	AQP4+ NMOSD	Inverse variance weighted	19	0.36	1.19	0.82	1.75	0.94
CD62L on monocyte	AQP4+ NMOSD	Inverse variance weighted	17	0.35	1.19	0.82	1.73	0.94
CD66b on Granulocytic Myeloid-Derived Suppressor Cells	AQP4+ NMOSD	Inverse variance weighted	16	0.39	1.19	0.8	1.77	0.94
CD3 on Effector Memory CD8+ T cell	AQP4+ NMOSD	Inverse variance weighted	11	0.36	0.8	0.49	1.3	0.94
HVEM on Terminally Differentiated CD4+ T cell	AQP4+ NMOSD	Inverse variance weighted	20	0.47	0.91	0.71	1.17	0.94
CD16-CD56 on HLA DR+ Natural Killer	AQP4+ NMOSD	Inverse variance weighted	15	0.38	0.85	0.59	1.23	0.94
CD28 on CD39+ secreting CD4 regulatory T cell	AQP4+ NMOSD	Inverse variance weighted	17	0.4	0.85	0.59	1.23	0.94
CD28 on CD28+ CD45RA+ CD8+ T cell	AQP4+ NMOSD	Inverse variance weighted	13	0.36	0.8	0.49	1.29	0.94
CD28 on resting CD4 regulatory T cell	AQP4+ NMOSD	Inverse variance weighted	4	0.4	0.71	0.32	1.59	0.94
CCR7 on naive CD4+ T cell	AQP4+ NMOSD	Inverse variance weighted	19	0.34	1.14	0.87	1.48	0.94
CD45 on T cell	AQP4+ NMOSD	Inverse variance weighted	8	0.39	0.59	0.18	1.98	0.94
CD127 on CD28+ CD45RA+ CD8+ T cell	AQP4+ NMOSD	Inverse variance weighted	10	0.36	1.18	0.83	1.66	0.94
CD25 on CD45RA- CD4 not regulatory T cell	AQP4+ NMOSD	Inverse variance weighted	16	0.39	0.88	0.66	1.18	0.94
CD25 on CD4 regulatory T cell	AQP4+ NMOSD	Inverse variance weighted	19	0.34	1.1	0.9	1.36	0.94
CD33 on CD33+ HLA DR+ CD14-	AQP4+ NMOSD	Inverse variance weighted	17	0.4	0.92	0.76	1.12	0.94
CD25 on CD28+ CD4+ T cell	AQP4+ NMOSD	Inverse variance weighted	3	0.47	1.53	0.48	4.9	0.94
FSC-A on HLA DR+ CD8+ T cell	AQP4+ NMOSD	Inverse variance weighted	10	0.34	0.83	0.56	1.22	0.94
CD40 on monocytes	AQP4+ NMOSD	Inverse variance weighted	16	0.34	1.08	0.92	1.28	0.94
CX3CR1 on monocyte	AQP4+ NMOSD	Inverse variance weighted	19	0.34	1.2	0.82	1.76	0.94
CCR2 on CD14+ CD16- monocyte	AQP4+ NMOSD	Inverse variance weighted	17	0.42	1.17	0.8	1.71	0.94
CD4 on Effector Memory CD4+ T cell	AQP4+ NMOSD	Inverse variance weighted	15	0.4	1.15	0.83	1.59	0.94
CD39 on CD39+ secreting CD4 regulatory T cell	AQP4+ NMOSD	Inverse variance weighted	14	0.41	0.88	0.66	1.18	0.94
CD4 on CD28+ CD4+ T cell	AQP4+ NMOSD	Inverse variance weighted	16	0.36	0.8	0.49	1.3	0.94
CD4 on CD39+ resting CD4 regulatory T cell	AQP4+ NMOSD	Inverse variance weighted	13	0.38	0.8	0.48	1.33	0.94
SSC-A on HLA DR+ CD4+ T cell	AQP4+ NMOSD	Inverse variance weighted	13	0.4	1.24	0.76	2.02	0.94
CD45RA on CD39+ resting CD4 regulatory T cell	AQP4+ NMOSD	Inverse variance weighted	3	0.41	0.67	0.26	1.74	0.94
HLA DR on CD33dim HLA DR+ CD11b-	AQP4+ NMOSD	Inverse variance weighted	11	0.35	0.82	0.54	1.25	0.94
Unswitched memory B cell Absolute Count	AQP4+ NMOSD	Inverse variance weighted	14	0.37	0.76	0.41	1.39	0.95
IgD+ CD24- B cell Absolute Count	AQP4+ NMOSD	Inverse variance weighted	15	0.47	1.12	0.82	1.53	0.95
CD24+ CD27+ B cell %B cell	AQP4+ NMOSD	Inverse variance weighted	19	0.47	0.86	0.57	1.29	0.95
CD20- B cell Absolute Count	AQP4+ NMOSD	Inverse variance weighted	13	0.55	0.81	0.41	1.62	0.95
CD20- B cell %lymphocyte	AQP4+ NMOSD	Inverse variance weighted	10	0.52	1.25	0.63	2.51	0.95
Myeloid Dendritic Cell Absolute Count	AQP4+ NMOSD	Inverse variance weighted	14	0.38	1.15	0.84	1.58	0.95
HLA DR++ monocyte %monocyte	AQP4+ NMOSD	Inverse variance weighted	11	0.55	1.23	0.62	2.41	0.95
CD4 regulatory T cell %CD4+ T cell	AQP4+ NMOSD	Inverse variance weighted	12	0.56	0.86	0.52	1.42	0.95
CD39+ activated CD4 regulatory T cell Absolute Count	AQP4+ NMOSD	Inverse variance weighted	21	0.39	0.9	0.71	1.14	0.95
CD33- HLA DR+ Absolute Count	AQP4+ NMOSD	Inverse variance weighted	17	0.52	1.07	0.87	1.33	0.95
Terminally Differentiated CD4+ T cell Absolute Count	AQP4+ NMOSD	Inverse variance weighted	9	0.52	0.81	0.43	1.53	0.95
Terminally Differentiated CD4-CD8- T cell Absolute Count	AQP4+ NMOSD	Inverse variance weighted	15	0.56	0.84	0.47	1.51	0.95
CD14- CD16+ monocyte Absolute Count	AQP4+ NMOSD	Inverse variance weighted	14	0.45	0.84	0.53	1.32	0.95
CD4+ T cell %T cell	AQP4+ NMOSD	Inverse variance weighted	14	0.52	1.25	0.63	2.5	0.95
CD4+CD8+ T cell %T cell	AQP4+ NMOSD	Inverse variance weighted	6	0.45	0.68	0.26	1.82	0.95
CD4+ T cell %leukocyte	AQP4+ NMOSD	Inverse variance weighted	9	0.47	0.67	0.22	2	0.95
CD3- lymphocyte Absolute Count	AQP4+ NMOSD	Inverse variance weighted	10	0.48	1.28	0.64	2.54	0.95
B cell %lymphocyte	AQP4+ NMOSD	Inverse variance weighted	26	0.39	1.16	0.82	1.64	0.95
HLA DR+ Natural Killer %CD3- lymphocyte	AQP4+ NMOSD	Inverse variance weighted	15	0.38	1.21	0.8	1.83	0.95
CD28- CD4-CD8- T cell %CD4-CD8- T cell	AQP4+ NMOSD	Inverse variance weighted	20	0.38	1.22	0.78	1.89	0.95
CD28- CD25++ CD8+ T cell %T cell	AQP4+ NMOSD	Inverse variance weighted	5	0.56	1.53	0.37	6.25	0.95
CD25++ CD8+ T cell Absolute Count	AQP4+ NMOSD	Inverse variance weighted	18	0.47	0.86	0.56	1.3	0.95
CD127- CD8+ T cell Absolute Count	AQP4+ NMOSD	Inverse variance weighted	12	0.57	0.82	0.41	1.63	0.95
BAFF-R on CD24+ CD27+ B cell	AQP4+ NMOSD	Inverse variance weighted	11	0.57	0.9	0.64	1.28	0.95
BAFF-R on IgD+ CD24+ B cell	AQP4+ NMOSD	Inverse variance weighted	9	0.38	0.88	0.67	1.17	0.95
BAFF-R on transitional B cell	AQP4+ NMOSD	Inverse variance weighted	17	0.46	1.13	0.82	1.54	0.95
CD19 on IgD- CD38+ B cell	AQP4+ NMOSD	Inverse variance weighted	15	0.56	0.88	0.57	1.35	0.95
CD20 on IgD- CD38- B cell	AQP4+ NMOSD	Inverse variance weighted	20	0.55	0.86	0.53	1.4	0.95
CD24 on IgD+ CD38- B cell	AQP4+ NMOSD	Inverse variance weighted	15	0.46	1.1	0.86	1.41	0.95
CD25 on B cell	AQP4+ NMOSD	Inverse variance weighted	17	0.57	1.12	0.75	1.67	0.95
CD27 on CD24+ CD27+ B cell	AQP4+ NMOSD	Inverse variance weighted	18	0.49	1.13	0.8	1.6	0.95
CD27 on IgD- CD38dim B cell	AQP4+ NMOSD	Inverse variance weighted	21	0.46	0.89	0.65	1.22	0.95
CD38 on IgD+ CD38+ B cell	AQP4+ NMOSD	Inverse variance weighted	12	0.47	1.31	0.63	2.69	0.95
IgD on IgD+ CD38+ B cell	AQP4+ NMOSD	Inverse variance weighted	19	0.55	1.1	0.8	1.52	0.95
CD3 on HLA DR+ CD4+ T cell	AQP4+ NMOSD	Inverse variance weighted	17	0.45	1.16	0.79	1.68	0.95
CD3 on HLA DR+ CD8+ T cell	AQP4+ NMOSD	Inverse variance weighted	18	0.38	0.84	0.57	1.24	0.95
CD3 on CD4 regulatory T cell	AQP4+ NMOSD	Inverse variance weighted	6	0.46	0.87	0.6	1.26	0.95
HVEM on naive CD8+ T cell	AQP4+ NMOSD	Inverse variance weighted	16	0.38	0.84	0.58	1.23	0.95
CD28 on CD45RA+ CD4+ T cell	AQP4+ NMOSD	Inverse variance weighted	10	0.53	1.34	0.53	3.37	0.95
CD28 on CD28+ CD4-CD8- T cell	AQP4+ NMOSD	Inverse variance weighted	3	0.46	0.59	0.14	2.4	0.95
CD86 on myeloid Dendritic Cell	AQP4+ NMOSD	Inverse variance weighted	15	0.45	1.19	0.76	1.87	0.95
CD86 on CD62L+ myeloid Dendritic Cell	AQP4+ NMOSD	Inverse variance weighted	16	0.55	0.89	0.62	1.28	0.95
CD45 on CD14+ monocyte	AQP4+ NMOSD	Inverse variance weighted	7	0.52	0.75	0.32	1.8	0.95
CD45 on HLA DR+ Natural Killer	AQP4+ NMOSD	Inverse variance weighted	8	0.46	1.16	0.78	1.71	0.95
CD45 on HLA DR+ CD4+ T cell	AQP4+ NMOSD	Inverse variance weighted	13	0.48	0.89	0.63	1.24	0.95
CD127 on CD8+ T cell	AQP4+ NMOSD	Inverse variance weighted	18	0.56	0.84	0.47	1.5	0.95
CD25 on secreting CD4 regulatory T cell	AQP4+ NMOSD	Inverse variance weighted	9	0.38	0.83	0.55	1.26	0.95
CD25 on CD39+ secreting CD4 regulatory T cell	AQP4+ NMOSD	Inverse variance weighted	12	0.46	1.11	0.84	1.48	0.95
CD25 on activated & secreting CD4 regulatory T cell	AQP4+ NMOSD	Inverse variance weighted	15	0.52	1.07	0.87	1.32	0.95
CD123 on plasmacytoid Dendritic Cell	AQP4+ NMOSD	Inverse variance weighted	10	0.52	1.11	0.81	1.52	0.95
CD33 on CD33dim HLA DR+ CD11b+	AQP4+ NMOSD	Inverse variance weighted	17	0.47	0.92	0.75	1.14	0.95
CD33 on CD33dim HLA DR+ CD11b-	AQP4+ NMOSD	Inverse variance weighted	16	0.45	0.92	0.74	1.14	0.95
CD33 on CD33dim HLA DR-	AQP4+ NMOSD	Inverse variance weighted	15	0.51	0.93	0.74	1.16	0.95
CD33 on CD33+ HLA DR+	AQP4+ NMOSD	Inverse variance weighted	17	0.48	0.93	0.77	1.13	0.95
FSC-A on CD8+ T cell	AQP4+ NMOSD	Inverse variance weighted	15	0.51	0.82	0.45	1.49	0.95
CD40 on CD14+ CD16+ monocyte	AQP4+ NMOSD	Inverse variance weighted	16	0.38	0.9	0.7	1.14	0.95
CD14 on CD14+ CD16+ monocyte	AQP4+ NMOSD	Inverse variance weighted	14	0.55	0.82	0.43	1.57	0.95
HLA DR on CD14+ monocyte	AQP4+ NMOSD	Inverse variance weighted	13	0.45	0.84	0.53	1.33	0.95
HLA DR on CD14- CD16-	AQP4+ NMOSD	Inverse variance weighted	14	0.51	1.11	0.82	1.51	0.95
CCR2 on granulocyte	AQP4+ NMOSD	Inverse variance weighted	12	0.53	0.84	0.48	1.46	0.95
CD39 on granulocyte	AQP4+ NMOSD	Inverse variance weighted	18	0.47	1.13	0.82	1.55	0.95
CD39 on monocyte	AQP4+ NMOSD	Inverse variance weighted	15	0.52	1.08	0.85	1.37	0.95
CD45 on CD33+ HLA DR+ CD14-	AQP4+ NMOSD	Inverse variance weighted	15	0.56	1.12	0.77	1.63	0.95
CD45 on CD33dim HLA DR+ CD11b-	AQP4+ NMOSD	Inverse variance weighted	7	0.57	0.8	0.38	1.71	0.95
CD8 on naive CD8+ T cell	AQP4+ NMOSD	Inverse variance weighted	9	0.52	0.71	0.25	2.02	0.95
SSC-A on plasmacytoid Dendritic Cell	AQP4+ NMOSD	Inverse variance weighted	17	0.56	0.89	0.61	1.31	0.95
SSC-A on HLA DR+ CD8+ T cell	AQP4+ NMOSD	Inverse variance weighted	15	0.37	1.43	0.65	3.14	0.95
CD11b on CD33dim HLA DR-	AQP4+ NMOSD	Inverse variance weighted	18	0.53	0.9	0.64	1.26	0.95
HLA DR on HLA DR+ CD4+ T cell	AQP4+ NMOSD	Inverse variance weighted	16	0.54	0.85	0.52	1.4	0.95
HLA DR on HLA DR+ CD8+ T cell	AQP4+ NMOSD	Inverse variance weighted	13	0.54	1.19	0.67	2.11	0.95
IgD+ B cell %B cell	AQP4+ NMOSD	Inverse variance weighted	10	0.64	0.86	0.47	1.59	0.96
IgD+ CD38- B cell Absolute Count	AQP4+ NMOSD	Inverse variance weighted	12	0.67	0.86	0.43	1.73	0.96
IgD+ B cell Absolute Count	AQP4+ NMOSD	Inverse variance weighted	13	0.5	1.12	0.81	1.53	0.96
Plasma Blast-Plasma Cell %B cell	AQP4+ NMOSD	Inverse variance weighted	19	0.49	0.9	0.67	1.21	0.96
Memory B cell %B cell	AQP4+ NMOSD	Inverse variance weighted	22	0.51	0.88	0.61	1.27	0.96
IgD+ CD24+ B cell %B cell	AQP4+ NMOSD	Inverse variance weighted	13	0.68	1.16	0.57	2.35	0.96
IgD- CD24- B cell Absolute Count	AQP4+ NMOSD	Inverse variance weighted	14	0.58	1.14	0.71	1.82	0.96
CD24+ CD27+ B cell Absolute Count	AQP4+ NMOSD	Inverse variance weighted	17	0.55	1.17	0.7	1.98	0.96
CD20- B cell %B cell	AQP4+ NMOSD	Inverse variance weighted	11	0.64	1.18	0.59	2.37	0.96
IgD+ B cell %Lymphocyte	AQP4+ NMOSD	Inverse variance weighted	10	0.54	1.18	0.7	1.99	0.96
IgD+ CD38+ B cell %lymphocyte	AQP4+ NMOSD	Inverse variance weighted	21	0.67	0.92	0.61	1.37	0.96
IgD+ CD38dim B cell %lymphocyte	AQP4+ NMOSD	Inverse variance weighted	20	0.68	0.89	0.5	1.57	0.96
Switched memory B cell %lymphocyte	AQP4+ NMOSD	Inverse variance weighted	14	0.61	0.89	0.56	1.41	0.96
IgD+ CD24- B cell %lymphocyte	AQP4+ NMOSD	Inverse variance weighted	15	0.61	1.16	0.65	2.06	0.96
CD62L- monocyte %monocyte	AQP4+ NMOSD	Inverse variance weighted	16	0.67	0.9	0.56	1.45	0.96
CD11c+ HLA DR++ monocyte Absolute Count	AQP4+ NMOSD	Inverse variance weighted	13	0.62	1.17	0.63	2.17	0.96
HLA DR++ monocyte Absolute Count	AQP4+ NMOSD	Inverse variance weighted	12	0.65	0.87	0.48	1.57	0.96
CD39+ activated CD4 regulatory T cell %activated CD4 regulatory T cell	AQP4+ NMOSD	Inverse variance weighted	4	0.6	1.17	0.65	2.13	0.96
Secreting CD4 regulatory T cell %CD4 regulatory T cell	AQP4+ NMOSD	Inverse variance weighted	23	0.58	1.08	0.82	1.42	0.96
CD25++ CD45RA- CD4 not regulatory T cell Absolute Count	AQP4+ NMOSD	Inverse variance weighted	12	0.67	1.05	0.83	1.35	0.96
CD33dim HLA DR+ CD11b+ %CD33dim HLA DR+	AQP4+ NMOSD	Inverse variance weighted	15	0.5	1.1	0.84	1.44	0.96
Basophil Absolute Count	AQP4+ NMOSD	Inverse variance weighted	19	0.66	1.04	0.88	1.23	0.96
Central Memory CD4+ T cell %T cell	AQP4+ NMOSD	Inverse variance weighted	19	0.55	1.15	0.73	1.81	0.96
Effector Memory CD4+ T cell %CD4+ T cell	AQP4+ NMOSD	Inverse variance weighted	18	0.66	1.09	0.75	1.58	0.96
Effector Memory CD8+ T cell Absolute Count	AQP4+ NMOSD	Inverse variance weighted	20	0.65	1.07	0.8	1.44	0.96
Naive CD4-CD8- T cell %T cell	AQP4+ NMOSD	Inverse variance weighted	16	0.63	1.12	0.7	1.8	0.96
CD14+ CD16+ monocyte Absolute Count	AQP4+ NMOSD	Inverse variance weighted	12	0.65	0.9	0.56	1.43	0.96
CD4-CD8- T cell %T cell	AQP4+ NMOSD	Inverse variance weighted	11	0.54	0.82	0.43	1.56	0.96
Leukocyte Absolute Count	AQP4+ NMOSD	Inverse variance weighted	6	0.49	1.31	0.6	2.86	0.96
CD4+CD8+ T cell %leukocyte	AQP4+ NMOSD	Inverse variance weighted	14	0.66	1.15	0.61	2.17	0.96
CD8+ and CD8dim T cell %leukocyte	AQP4+ NMOSD	Inverse variance weighted	12	0.52	1.24	0.65	2.37	0.96
HLA DR+ CD8+ T cell %lymphocyte	AQP4+ NMOSD	Inverse variance weighted	23	0.64	0.92	0.65	1.3	0.96
CD4-CD8- Natural Killer T Absolute Count	AQP4+ NMOSD	Inverse variance weighted	7	0.59	0.77	0.3	2	0.96
Natural Killer Absolute Count	AQP4+ NMOSD	Inverse variance weighted	14	0.62	0.89	0.55	1.42	0.96
HLA DR+ Natural Killer Absolute Count	AQP4+ NMOSD	Inverse variance weighted	14	0.62	1.11	0.73	1.71	0.96
BAFF-R on CD20- CD38- B cell	AQP4+ NMOSD	Inverse variance weighted	5	0.64	1.24	0.51	3.05	0.96
BAFF-R on switched memory B cell	AQP4+ NMOSD	Inverse variance weighted	11	0.5	0.88	0.6	1.28	0.96
CD19 on CD20- CD38- B cell	AQP4+ NMOSD	Inverse variance weighted	16	0.61	0.89	0.56	1.4	0.96
CD19 on IgD+ CD38+ B cell	AQP4+ NMOSD	Inverse variance weighted	12	0.64	1.18	0.59	2.38	0.96
CD19 on IgD+ CD38dim B cell	AQP4+ NMOSD	Inverse variance weighted	15	0.63	0.9	0.58	1.39	0.96
CD19 on Plasma Blast-Plasma Cell	AQP4+ NMOSD	Inverse variance weighted	15	0.5	0.83	0.49	1.41	0.96
CD25 on IgD- CD24- B cell	AQP4+ NMOSD	Inverse variance weighted	22	0.58	1.15	0.7	1.87	0.96
CD25 on IgD- CD38dim B cell	AQP4+ NMOSD	Inverse variance weighted	15	0.5	0.86	0.55	1.34	0.96
CD25 on unswitched memory B cell	AQP4+ NMOSD	Inverse variance weighted	12	0.61	1.14	0.69	1.9	0.96
CD27 on unswitched memory B cell	AQP4+ NMOSD	Inverse variance weighted	24	0.54	1.11	0.79	1.58	0.96
CD27 on Plasma Blast-Plasma Cell	AQP4+ NMOSD	Inverse variance weighted	12	0.51	0.77	0.36	1.65	0.96
CD38 on Plasma Blast-Plasma Cell	AQP4+ NMOSD	Inverse variance weighted	12	0.64	1.16	0.62	2.2	0.96
IgD on IgD+ CD38- unswitched memory B cell	AQP4+ NMOSD	Inverse variance weighted	11	0.55	1.1	0.8	1.52	0.96
BAFF-R on B cell	AQP4+ NMOSD	Inverse variance weighted	14	0.67	0.94	0.7	1.26	0.96
CD3 on Terminally Differentiated CD8+ T cell	AQP4+ NMOSD	Inverse variance weighted	17	0.58	1.15	0.7	1.9	0.96
CD3 on Naive CD4+ T cell	AQP4+ NMOSD	Inverse variance weighted	22	0.64	0.93	0.69	1.26	0.96
CD3 on Natural Killer T	AQP4+ NMOSD	Inverse variance weighted	13	0.52	1.2	0.69	2.09	0.96
CD3 on CD28+ CD45RA- CD8+ T cell	AQP4+ NMOSD	Inverse variance weighted	15	0.51	0.87	0.58	1.31	0.96
CD3 on CD39+ CD8+ T cell	AQP4+ NMOSD	Inverse variance weighted	10	0.62	0.89	0.56	1.41	0.96
HVEM on Terminally Differentiated CD8+ T cell	AQP4+ NMOSD	Inverse variance weighted	23	0.68	0.93	0.68	1.28	0.96
HVEM on CD8+ T cell	AQP4+ NMOSD	Inverse variance weighted	11	0.58	1.13	0.73	1.76	0.96
HVEM on Central Memory CD8+ T cell	AQP4+ NMOSD	Inverse variance weighted	16	0.61	0.94	0.72	1.21	0.96
CD28 on secreting CD4 regulatory T cell	AQP4+ NMOSD	Inverse variance weighted	11	0.65	1.08	0.79	1.47	0.96
CD28 on CD39+ CD8+ T cell	AQP4+ NMOSD	Inverse variance weighted	12	0.67	1.04	0.87	1.25	0.96
CD28 on CD4 regulatory T cell	AQP4+ NMOSD	Inverse variance weighted	14	0.64	1.1	0.73	1.65	0.96
CD127 on CD45RA- CD4 not regulatory T cell	AQP4+ NMOSD	Inverse variance weighted	10	0.54	0.87	0.56	1.35	0.96
CD127 on CD28+ CD4-CD8- T cell	AQP4+ NMOSD	Inverse variance weighted	14	0.66	0.87	0.48	1.59	0.96
CD127 on granulocyte	AQP4+ NMOSD	Inverse variance weighted	13	0.51	0.79	0.4	1.58	0.96
CD123 on CD62L+ plasmacytoid Dendritic Cell	AQP4+ NMOSD	Inverse variance weighted	10	0.52	1.11	0.81	1.53	0.96
CD33 on basophil	AQP4+ NMOSD	Inverse variance weighted	16	0.57	0.95	0.81	1.12	0.96
FSC-A on Natural Killer	AQP4+ NMOSD	Inverse variance weighted	15	0.62	0.92	0.65	1.3	0.96
FSC-A on HLA DR+ Natural Killer	AQP4+ NMOSD	Inverse variance weighted	15	0.63	1.05	0.85	1.31	0.96
CX3CR1 on CD14+ CD16- monocyte	AQP4+ NMOSD	Inverse variance weighted	20	0.64	0.93	0.67	1.28	0.96
HLA DR on CD14+ CD16+ monocyte	AQP4+ NMOSD	Inverse variance weighted	11	0.63	1.05	0.86	1.27	0.96
CCR2 on monocyte	AQP4+ NMOSD	Inverse variance weighted	10	0.6	0.85	0.45	1.58	0.96
HLA DR on monocyte	AQP4+ NMOSD	Inverse variance weighted	6	0.63	0.87	0.5	1.52	0.96
CD64 on CD14+ CD16+ monocyte	AQP4+ NMOSD	Inverse variance weighted	5	0.65	0.7	0.16	3.15	0.96
CD4 on Central Memory CD4+ T cell	AQP4+ NMOSD	Inverse variance weighted	9	0.49	0.82	0.47	1.44	0.96
CD19 on B cell	AQP4+ NMOSD	Inverse variance weighted	15	0.61	1.16	0.65	2.07	0.96
CD45 on lymphocyte	AQP4+ NMOSD	Inverse variance weighted	11	0.6	0.88	0.54	1.42	0.96
CD45 on CD33- HLA DR-	AQP4+ NMOSD	Inverse variance weighted	12	0.67	0.9	0.54	1.5	0.96
CD45 on Granulocytic Myeloid-Derived Suppressor Cells	AQP4+ NMOSD	Inverse variance weighted	15	0.61	0.91	0.62	1.33	0.96
CD45 on basophil	AQP4+ NMOSD	Inverse variance weighted	14	0.6	0.9	0.62	1.31	0.96
CD45 on Immature Myeloid-Derived Suppressor Cells	AQP4+ NMOSD	Inverse variance weighted	7	0.51	0.89	0.62	1.27	0.96
CD4 on secreting CD4 regulatory T cell	AQP4+ NMOSD	Inverse variance weighted	17	0.6	0.9	0.62	1.32	0.96
SSC-A on granulocyte	AQP4+ NMOSD	Inverse variance weighted	16	0.66	0.92	0.63	1.34	0.96
SSC-A on T cell	AQP4+ NMOSD	Inverse variance weighted	11	0.65	0.83	0.37	1.87	0.96
CD11b on Granulocytic Myeloid-Derived Suppressor Cells	AQP4+ NMOSD	Inverse variance weighted	3	0.66	1.07	0.79	1.46	0.96
CD11b on Monocytic Myeloid-Derived Suppressor Cells	AQP4+ NMOSD	Inverse variance weighted	14	0.62	1.08	0.8	1.47	0.96
CD11b on CD33+ HLA DR+ CD14dim	AQP4+ NMOSD	Inverse variance weighted	11	0.54	0.88	0.59	1.32	0.96
CD4RA on Terminally Differentiated CD4+ T cell	AQP4+ NMOSD	Inverse variance weighted	21	0.54	0.94	0.76	1.16	0.96
CD45RA on naive CD8+ T cell	AQP4+ NMOSD	Inverse variance weighted	12	0.51	0.86	0.56	1.34	0.96
Naive-mature B cell Absolute Count	AQP4+ NMOSD	Inverse variance weighted	16	0.5	1.21	0.69	2.1	0.97
IgD- CD38+ B cell %B cell	AQP4+ NMOSD	Inverse variance weighted	11	0.61	0.85	0.47	1.56	0.97
IgD+ CD24+ B cell Absolute Count	AQP4+ NMOSD	Inverse variance weighted	18	0.66	0.89	0.52	1.52	0.97
IgD- CD38dim B cell %B cell	AQP4+ NMOSD	Inverse variance weighted	17	0.61	0.86	0.49	1.52	0.97
CD33dim HLA DR+ CD11b- %CD33dim HLA DR+	AQP4+ NMOSD	Inverse variance weighted	17	0.59	0.94	0.74	1.19	0.97
Central Memory CD4-CD8- T cell %CD4-CD8- T cell	AQP4+ NMOSD	Inverse variance weighted	12	0.51	0.8	0.42	1.53	0.97
Lymphocyte Absolute Count	AQP4+ NMOSD	Inverse variance weighted	10	0.66	0.8	0.3	2.15	0.97
TCRgd T cell %lymphocyte	AQP4+ NMOSD	Inverse variance weighted	14	0.6	1.09	0.79	1.52	0.97
Natural Killer T %lymphocyte	AQP4+ NMOSD	Inverse variance weighted	26	0.59	0.89	0.59	1.35	0.97
HLA DR+ CD4+ T cell %T cell	AQP4+ NMOSD	Inverse variance weighted	18	0.61	1.15	0.67	1.98	0.97
CD28- CD25++ CD8+ T cell Absolute Count	AQP4+ NMOSD	Inverse variance weighted	9	0.61	1.23	0.56	2.7	0.97
CD20 on naive-mature B cell	AQP4+ NMOSD	Inverse variance weighted	18	0.59	1.08	0.82	1.43	0.97
CD3 on CD39+ secreting CD4 regulatory T cell	AQP4+ NMOSD	Inverse variance weighted	21	0.59	1.09	0.8	1.47	0.97
CD3 on CD45RA+ CD4+ T cell	AQP4+ NMOSD	Inverse variance weighted	21	0.63	1.07	0.82	1.38	0.97
CD3 on CD28- CD8+ T cell	AQP4+ NMOSD	Inverse variance weighted	12	0.66	1.13	0.65	1.99	0.97
CD34 on Hematopoietic Stem Cell	AQP4+ NMOSD	Inverse variance weighted	10	0.68	1.06	0.81	1.38	0.97
HVEM on Effector Memory CD8+ T cell	AQP4+ NMOSD	Inverse variance weighted	13	0.69	1.07	0.78	1.47	0.97
CD28 on activated & secreting CD4 regulatory T cell	AQP4+ NMOSD	Inverse variance weighted	18	0.61	1.07	0.82	1.4	0.97
CD28 on CD39+ CD4+ T cell	AQP4+ NMOSD	Inverse variance weighted	9	0.59	0.9	0.62	1.31	0.97
CD25 on activated CD4 regulatory T cell	AQP4+ NMOSD	Inverse variance weighted	14	0.51	0.83	0.48	1.44	0.97
CD33 on Immature Myeloid-Derived Suppressor Cells	AQP4+ NMOSD	Inverse variance weighted	16	0.59	0.94	0.75	1.17	0.97
FSC-A on HLA DR+ T cell	AQP4+ NMOSD	Inverse variance weighted	10	0.59	0.8	0.35	1.81	0.97
CD4 on CD39+ CD4+ T cell	AQP4+ NMOSD	Inverse variance weighted	22	0.69	0.93	0.63	1.35	0.97
CD4 on CD39+ secreting CD4 regulatory T cell	AQP4+ NMOSD	Inverse variance weighted	13	0.66	1.12	0.67	1.86	0.97
IgD- CD27- B cell %B cell	AQP4+ NMOSD	Inverse variance weighted	12	0.85	1.05	0.65	1.7	0.98
IgD- CD27- B cell %lymphocyte	AQP4+ NMOSD	Inverse variance weighted	11	0.71	0.9	0.52	1.57	0.98
Memory B cell %lymphocyte	AQP4+ NMOSD	Inverse variance weighted	19	0.71	0.93	0.65	1.34	0.98
Activated & resting CD4 regulatory T cell %CD4 regulatory T cell	AQP4+ NMOSD	Inverse variance weighted	20	0.74	0.95	0.72	1.27	0.98
Terminally Differentiated CD8+ T cell %CD8+ T cell	AQP4+ NMOSD	Inverse variance weighted	19	0.71	0.92	0.61	1.4	0.98
T cell Absolute Count	AQP4+ NMOSD	Inverse variance weighted	13	0.75	0.89	0.45	1.79	0.98
HLA DR+ CD4+ T cell Absolute Count	AQP4+ NMOSD	Inverse variance weighted	17	0.85	0.96	0.62	1.48	0.98
CD8+ Natural Killer T %T cell	AQP4+ NMOSD	Inverse variance weighted	22	0.7	1.08	0.73	1.59	0.98
BAFF-R on naive-mature B cell	AQP4+ NMOSD	Inverse variance weighted	16	0.7	0.95	0.73	1.24	0.98
CD25 on IgD- CD38- B cell	AQP4+ NMOSD	Inverse variance weighted	15	0.7	1.08	0.72	1.62	0.98
FSC-A on granulocyte	AQP4+ NMOSD	Inverse variance weighted	14	0.71	1.1	0.67	1.8	0.98
PDL-1 on CD14+ CD16- monocyte	AQP4+ NMOSD	Inverse variance weighted	8	0.71	1.18	0.5	2.79	0.98
CD14 on Monocytic Myeloid-Derived Suppressor Cells	AQP4+ NMOSD	Inverse variance weighted	18	0.7	0.95	0.74	1.22	0.98
CD11c on monocyte	AQP4+ NMOSD	Inverse variance weighted	14	0.71	1.07	0.75	1.51	0.98
IgD+ CD38dim B cell Absolute Count	AQP4+ NMOSD	Inverse variance weighted	15	0.9	0.98	0.73	1.32	0.99
Switched memory B cell Absolute Count	AQP4+ NMOSD	Inverse variance weighted	14	0.72	1.14	0.55	2.38	0.99
Naive-mature B cell %B cell	AQP4+ NMOSD	Inverse variance weighted	23	0.92	0.97	0.57	1.66	0.99
IgD+ CD24- B cell %B cell	AQP4+ NMOSD	Inverse variance weighted	16	0.79	1.05	0.75	1.45	0.99
CD20- CD38- B cell Absolute Count	AQP4+ NMOSD	Inverse variance weighted	9	0.87	0.94	0.45	1.97	0.99
Plasma Blast-Plasma Cell %lymphocyte	AQP4+ NMOSD	Inverse variance weighted	16	0.77	1.05	0.76	1.44	0.99
[truncated: 194 more rows]

## Sheet: Supplementary Table S2
Supplementary Table S2: MR results of the association between 731 immune cells and risk of total 215 NMOSD patients.
Exposure	Outcome	method	nsnp	b	se	pval	or	or_lci95	or_uci95
IgD+ B cell %B cell	NMOSD	Inverse variance weighted	9	-0.222699	0.247477	0.368186	0.800356	0.49275	1.29999
IgD+ CD38+ B cell Absolute Count	NMOSD	MR Egger	9	-0.598743	0.351806	0.13256	0.549502	0.275744	1.09505
IgD+ CD38dim B cell %B cell	NMOSD	Simple mode	9	-0.25169	0.483658	0.616884	0.777486	0.301297	2.00627
IgD+ CD38dim B cell Absolute Count	NMOSD	Weighted median	9	-0.322896	0.272478	0.236003	0.724049	0.424454	1.23511
IgD+ CD38- B cell %B cell	NMOSD	Weighted mode	9	-0.367059	0.269368	0.210107	0.692769	0.408599	1.17457
IgD+ CD38- B cell Absolute Count	NMOSD	Inverse variance weighted	22	-0.0714319	0.0756628	0.345128	0.93106	0.802735	1.0799
Unswitched memory B cell %B cell	NMOSD	MR Egger	22	-0.0283061	0.0847323	0.741808	0.972091	0.823344	1.14771
Unswitched memory B cell Absolute Count	NMOSD	Simple mode	22	-0.150251	0.213819	0.489959	0.860492	0.565901	1.30844
IgD- CD27- B cell %B cell	NMOSD	Weighted median	22	-0.0744721	0.104172	0.474674	0.928233	0.756805	1.13849
IgD+ B cell Absolute Count	NMOSD	Weighted mode	22	-0.0419349	0.0874681	0.636588	0.958932	0.807855	1.13826
IgD- CD27- B cell Absolute Count	NMOSD	Inverse variance weighted	14	-0.214994	0.255886	0.400801	0.806547	0.488444	1.33182
Switched memory B cell %B cell	NMOSD	MR Egger	14	0.0717015	0.78512	0.928741	1.07433	0.230586	5.00549
Switched memory B cell Absolute Count	NMOSD	Simple mode	14	0.174849	0.561189	0.760308	1.19107	0.396499	3.57791
Plasma Blast-Plasma Cell %B cell	NMOSD	Weighted median	14	-0.0950286	0.339541	0.779574	0.909347	0.467419	1.7691
Plasma Blast-Plasma Cell Absolute Count	NMOSD	Weighted mode	14	0.154619	0.619638	0.806849	1.16721	0.3465	3.93185
Memory B cell %B cell	NMOSD	Inverse variance weighted	17	-0.0627591	0.116131	0.588909	0.93917	0.747983	1.17922
Memory B cell Absolute Count	NMOSD	MR Egger	17	0.117501	0.142255	0.421756	1.12468	0.851021	1.48634
Naive-mature B cell %B cell	NMOSD	Simple mode	17	-0.853559	0.394	0.0457242	0.425896	0.196755	0.921899
Naive-mature B cell Absolute Count	NMOSD	Weighted median	17	0.0235915	0.169381	0.889228	1.02387	0.734625	1.42701
IgD- CD38+ B cell %B cell	NMOSD	Weighted mode	17	0.0912058	0.147819	0.54591	1.09549	0.819943	1.46365
IgD+ CD24+ B cell %B cell	NMOSD	Inverse variance weighted	15	0.382133	0.144454	0.00816037	1.46541	1.10407	1.945
IgD+ CD24+ B cell Absolute Count	NMOSD	MR Egger	15	0.39899	0.181208	0.0463408	1.49032	1.0448	2.12582
IgD- CD24- B cell %B cell	NMOSD	Simple mode	15	0.448123	0.3485	0.219353	1.56537	0.79062	3.09932
IgD- CD24- B cell Absolute Count	NMOSD	Weighted median	15	0.376204	0.212941	0.0772782	1.45674	0.959674	2.21128
IgD+ CD24- B cell %B cell	NMOSD	Weighted mode	15	0.380313	0.198853	0.0764883	1.46274	0.990605	2.15991
IgD+ CD24- B cell Absolute Count	NMOSD	Inverse variance weighted	13	-0.387542	0.236961	0.101951	0.678723	0.426567	1.07994
CD24+ CD27+ B cell %B cell	NMOSD	MR Egger	13	-1.01343	0.556575	0.0959175	0.362972	0.121929	1.08054
CD24+ CD27+ B cell Absolute Count	NMOSD	Simple mode	13	-0.140529	0.554107	0.804088	0.868899	0.293294	2.57415
CD20- B cell %B cell	NMOSD	Weighted median	13	-0.419123	0.332169	0.20703	0.657624	0.342949	1.26103
IgD- CD38+ B cell Absolute Count	NMOSD	Weighted mode	13	-0.380191	0.535779	0.491508	0.683731	0.239233	1.95411
CD20- B cell Absolute Count	NMOSD	Inverse variance weighted	23	-0.101114	0.151894	0.505609	0.90383	0.671108	1.21725
CD20- CD38- B cell %B cell	NMOSD	MR Egger	23	0.0884402	0.251272	0.728368	1.09247	0.667609	1.78771
CD20- CD38- B cell Absolute Count	NMOSD	Simple mode	23	0.0644701	0.350363	0.855692	1.06659	0.53674	2.1195
IgD+ B cell %Lymphocyte	NMOSD	Weighted median	23	0.0343423	0.202213	0.865142	1.03494	0.696286	1.5383
IgD- CD38+ B cell %lymphocyte	NMOSD	Weighted mode	23	0.00468019	0.230047	0.983952	1.00469	0.640048	1.57708
IgD- CD38dim B cell %lymphocyte	NMOSD	Inverse variance weighted	13	-0.323069	0.250711	0.197533	0.723924	0.442877	1.18332
IgD- CD38- B cell %lymphocyte	NMOSD	MR Egger	13	-0.813882	0.560257	0.174231	0.443134	0.147787	1.32873
IgD- CD38dim B cell %B cell	NMOSD	Simple mode	13	-0.0598403	0.557668	0.916321	0.941915	0.315729	2.81001
IgD+ CD38+ B cell %lymphocyte	NMOSD	Weighted median	13	-0.129637	0.358088	0.717332	0.878414	0.4354	1.77219
IgD+ CD38dim B cell %lymphocyte	NMOSD	Weighted mode	13	-0.0511845	0.582409	0.931418	0.950103	0.303399	2.97528
IgD+ CD38- B cell %lymphocyte	NMOSD	Inverse variance weighted	13	-0.0379134	0.190462	0.842216	0.962796	0.662842	1.39849
Unswitched memory B cell %lymphocyte	NMOSD	MR Egger	13	0.127553	0.360265	0.729992	1.13605	0.560702	2.30176
IgD- CD27- B cell %lymphocyte	NMOSD	Simple mode	13	0.255863	0.503465	0.620523	1.29158	0.481461	3.4648
Switched memory B cell %lymphocyte	NMOSD	Weighted median	13	0.131751	0.26692	0.621592	1.14082	0.676101	1.92498
Plasma Blast-Plasma Cell %lymphocyte	NMOSD	Weighted mode	13	0.199604	0.275599	0.482793	1.22092	0.711364	2.09547
Memory B cell %lymphocyte	NMOSD	Inverse variance weighted	13	0.093546	0.123349	0.448222	1.09806	0.862242	1.39837
Naive-mature B cell %lymphocyte	NMOSD	MR Egger	13	0.145287	0.157605	0.376388	1.15637	0.849065	1.5749
IgD- CD38dim B cell Absolute Count	NMOSD	Simple mode	13	0.179061	0.271955	0.5227	1.19609	0.701896	2.03825
IgD+ CD24+ B cell %lymphocyte	NMOSD	Weighted median	13	0.166194	0.169392	0.326534	1.1808	0.847203	1.64576
IgD- CD24- B cell %lymphocyte	NMOSD	Weighted mode	13	0.172666	0.159225	0.299487	1.18847	0.869867	1.62376
IgD+ CD24- B cell %lymphocyte	NMOSD	Inverse variance weighted	18	-0.161054	0.18862	0.393186	0.851246	0.588164	1.232
CD24+ CD27+ B cell %lymphocyte	NMOSD	MR Egger	18	0.290639	0.40694	0.48539	1.33728	0.602321	2.96905
CD20- B cell %lymphocyte	NMOSD	Simple mode	18	-0.578798	0.467937	0.232934	0.560572	0.224034	1.40264
CD20- CD38- B cell %lymphocyte	NMOSD	Weighted median	18	-0.0725193	0.276191	0.792882	0.930048	0.541261	1.5981
IgD- CD38- B cell %B cell	NMOSD	Weighted mode	18	0.222757	0.30509	0.475249	1.24952	0.687139	2.27217
IgD- CD38- B cell Absolute Count	NMOSD	Inverse variance weighted	6	0.313809	0.330331	0.34212	1.36863	0.716312	2.61498
IgD+ CD38+ B cell %B cell	NMOSD	MR Egger	6	0.410084	0.53791	0.488318	1.50694	0.525073	4.32489
CD11c+ monocyte Absolute Count	NMOSD	Simple mode	6	0.093788	0.518278	0.863505	1.09833	0.397708	3.03319
CD11c+ monocyte %monocyte	NMOSD	Weighted median	6	0.289862	0.323565	0.370339	1.33624	0.708698	2.51947
CD62L- monocyte Absolute Count	NMOSD	Weighted mode	6	0.28409	0.269266	0.339691	1.32855	0.783745	2.25208
CD62L- monocyte %monocyte	NMOSD	Inverse variance weighted	14	0.117845	0.264559	0.656002	1.12507	0.669858	1.88963
CD11c+ CD62L- monocyte Absolute Count	NMOSD	MR Egger	14	0.0947166	0.601208	0.877436	1.09935	0.338358	3.57185
CD11c+ CD62L- monocyte %monocyte	NMOSD	Simple mode	14	-0.48686	0.575034	0.412498	0.614553	0.199104	1.89687
CD62L- HLA DR++ monocyte Absolute Count	NMOSD	Weighted median	14	0.189908	0.354081	0.591724	1.20914	0.604055	2.42033
CD62L- HLA DR++ monocyte %monocyte	NMOSD	Weighted mode	14	0.215369	0.453015	0.642382	1.24032	0.51041	3.01403
CD11c+ HLA DR++ monocyte Absolute Count	NMOSD	Inverse variance weighted	19	-0.120877	0.118591	0.308072	0.886143	0.702355	1.11802
CD11c+ HLA DR++ monocyte %monocyte	NMOSD	MR Egger	19	-0.250445	0.155773	0.126301	0.778454	0.573636	1.0564
Myeloid Dendritic Cell Absolute Count	NMOSD	Simple mode	19	-0.0833188	0.287557	0.775321	0.920058	0.52365	1.61655
Myeloid Dendritic Cell %Dendritic Cell	NMOSD	Weighted median	19	-0.194722	0.161793	0.228773	0.823063	0.599394	1.1302
Plasmacytoid Dendritic Cell Absolute Count	NMOSD	Weighted mode	19	-0.16907	0.154089	0.287005	0.84445	0.624326	1.14219
Dendritic Cell Absolute Count	NMOSD	Inverse variance weighted	13	-0.158854	0.246687	0.519607	0.853121	0.526049	1.38355
CD62L- Dendritic Cell Absolute Count	NMOSD	MR Egger	13	-0.347873	0.530651	0.525581	0.706188	0.249587	1.99811
CD62L- Dendritic Cell %Dendritic Cell	NMOSD	Simple mode	13	-0.272076	0.477171	0.579071	0.761796	0.298994	1.94095
CD86+ myeloid Dendritic Cell Absolute Count	NMOSD	Weighted median	13	-0.235121	0.349626	0.50127	0.790475	0.398364	1.56854
CD86+ myeloid Dendritic Cell %Dendritic Cell	NMOSD	Weighted mode	13	-0.263728	0.467313	0.582911	0.768183	0.307383	1.91977
CD86+ plasmacytoid Dendritic Cell Absolute Count	NMOSD	Inverse variance weighted	23	-0.0831645	0.138645	0.548614	0.9202	0.701238	1.20753
CD86+ plasmacytoid Dendritic Cell %Dendritic Cell	NMOSD	MR Egger	23	-0.0905075	0.211298	0.672765	0.913468	0.603716	1.38215
CD62L- myeloid Dendritic Cell Absolute Count	NMOSD	Simple mode	23	0.0162036	0.293994	0.956544	1.01634	0.571194	1.80838
CD62L- myeloid Dendritic Cell %Dendritic Cell	NMOSD	Weighted median	23	0.0275092	0.189574	0.884623	1.02789	0.708889	1.49044
CD62L- plasmacytoid Dendritic Cell Absolute Count	NMOSD	Weighted mode	23	0.0162036	0.18751	0.931919	1.01634	0.703761	1.46774
CD62L- plasmacytoid Dendritic Cell %Dendritic Cell	NMOSD	Inverse variance weighted	10	0.235539	0.264156	0.372572	1.26559	0.754118	2.12397
CD62L- CD86+ myeloid Dendritic Cell Absolute Count	NMOSD	MR Egger	10	0.0392164	0.556395	0.945539	1.04	0.349477	3.09489
CD62L- CD86+ myeloid Dendritic Cell %Dendritic Cell	NMOSD	Simple mode	10	0.0639117	0.456814	0.891814	1.066	0.43542	2.60978
Plasmacytoid Dendritic Cell %Dendritic Cell	NMOSD	Weighted median	10	0.103962	0.317542	0.743368	1.10956	0.595461	2.06751
HLA DR++ monocyte %monocyte	NMOSD	Weighted mode	10	0.112242	0.43056	0.800199	1.11878	0.481112	2.60163
HLA DR++ monocyte %leukocyte	NMOSD	Inverse variance weighted	24	0.0136353	0.193356	0.943781	1.01373	0.693959	1.48085
HLA DR++ monocyte Absolute Count	NMOSD	MR Egger	24	0.0868436	0.294669	0.770974	1.09073	0.612193	1.94331
CD4 regulatory T cell %CD4+ T cell	NMOSD	Simple mode	24	0.0276544	0.286081	0.923829	1.02804	0.586804	1.80106
CD4 regulatory T cell %T cell	NMOSD	Weighted median	24	-0.0275142	0.192477	0.886332	0.972861	0.66713	1.4187
Resting CD4 regulatory T cell Absolute Count	NMOSD	Weighted mode	24	-0.0140526	0.179573	0.938301	0.986046	0.693493	1.40201
Resting CD4 regulatory T cell %CD4 regulatory T cell	NMOSD	Inverse variance weighted	18	-0.0518983	0.200435	0.795691	0.949425	0.640984	1.40629
Resting CD4 regulatory T cell %CD4+ T cell	NMOSD	MR Egger	18	0.176783	0.452171	0.700981	1.19337	0.491903	2.89515
CD39+ resting CD4 regulatory T cell Absolute Count	NMOSD	Simple mode	18	0.415365	0.453826	0.37286	1.51492	0.622424	3.68719
CD39+ resting CD4 regulatory T cell %resting CD4 regulatory T cell	NMOSD	Weighted median	18	0.0589354	0.272701	0.828896	1.06071	0.621538	1.81019
CD39+ resting CD4 regulatory T cell %CD4 regulatory T cell	NMOSD	Weighted mode	18	0.236629	0.368947	0.529839	1.26697	0.614771	2.61108
Activated CD4 regulatory T cell Absolute Count	NMOSD	Inverse variance weighted	11	-0.12519	0.248365	0.61422	0.882329	0.542273	1.43563
Activated CD4 regulatory T cell %CD4 regulatory T cell	NMOSD	MR Egger	11	-0.537409	0.538876	0.344686	0.58426	0.203192	1.67999
Activated CD4 regulatory T cell %CD4+ T cell	NMOSD	Simple mode	11	-0.322604	0.475358	0.512755	0.724261	0.285274	1.83877
CD39+ activated CD4 regulatory T cell Absolute Count	NMOSD	Weighted median	11	-0.213364	0.31187	0.493883	0.807862	0.438398	1.48869
CD39+ activated CD4 regulatory T cell %activated CD4 regulatory T cell	NMOSD	Weighted mode	11	-0.308473	0.468084	0.524772	0.734568	0.293488	1.83854
CD39+ activated CD4 regulatory T cell %CD4 regulatory T cell	NMOSD	Inverse variance weighted	13	-0.053125	0.305646	0.862013	0.948261	0.520903	1.72623
Secreting CD4 regulatory T cell Absolute Count	NMOSD	MR Egger	13	-0.659428	0.68192	0.354316	0.517147	0.135879	1.96823
Secreting CD4 regulatory T cell %CD4 regulatory T cell	NMOSD	Simple mode	13	0.0833762	0.568669	0.885869	1.08695	0.356573	3.31338
Secreting CD4 regulatory T cell %CD4+ T cell	NMOSD	Weighted median	13	0.0583868	0.352551	0.868462	1.06012	0.531202	2.1157
CD39+ secreting CD4 regulatory T cell Absolute Count	NMOSD	Weighted mode	13	0.0985823	0.492463	0.844691	1.10361	0.420359	2.89739
CD39+ secreting CD4 regulatory T cell %secreting CD4 regulatory T cell	NMOSD	Inverse variance weighted	17	-0.0967963	0.2225	0.663534	0.907741	0.586902	1.40397
CD39+ secreting CD4 regulatory T cell %CD4 regulatory T cell	NMOSD	MR Egger	17	-0.188296	0.602309	0.758871	0.828369	0.254406	2.69724
Activated & resting CD4 regulatory T cell Absolute Count	NMOSD	Simple mode	17	-0.211231	0.534276	0.697799	0.809587	0.284105	2.30701
Activated & resting CD4 regulatory T cell %CD4 regulatory T cell	NMOSD	Weighted median	17	-0.140419	0.305195	0.645448	0.868994	0.477782	1.58054
Activated & resting CD4 regulatory T cell %CD4+ T cell	NMOSD	Weighted mode	17	-0.143983	0.481011	0.768538	0.865902	0.337306	2.22287
Activated & secreting CD4 regulatory T cell Absolute Count	NMOSD	Inverse variance weighted	13	0.494218	0.206529	0.0167128	1.63922	1.09354	2.45718
Activated & secreting CD4 regulatory T cell %CD4 regulatory T cell	NMOSD	MR Egger	13	0.326098	0.398631	0.430695	1.38555	0.63431	3.02652
Activated & secreting CD4 regulatory T cell %CD4+ T cell	NMOSD	Simple mode	13	0.0573979	0.459071	0.90257	1.05908	0.430683	2.60434
CD25++ CD4+ T cell Absolute Count	NMOSD	Weighted median	13	0.141014	0.295134	0.632795	1.15144	0.645682	2.05336
CD25++ CD4+ T cell %CD4+ T cell	NMOSD	Weighted mode	13	0.0123912	0.39028	0.975194	1.01247	0.47116	2.17568
CD25++ CD4+ T cell %T cell	NMOSD	Inverse variance weighted	15	0.118865	0.191791	0.535412	1.12622	0.773334	1.64013
CD25++ CD45RA+ CD4 not regulatory T cell Absolute Count	NMOSD	MR Egger	15	0.351096	0.305039	0.270468	1.42062	0.781313	2.58305
CD25++ CD45RA+ CD4 not regulatory T cell %CD4+ T cell	NMOSD	Simple mode	15	0.000736752	0.421094	0.998629	1.00074	0.438407	2.28435
CD25++ CD45RA+ CD4 not regulatory T cell %T cell	NMOSD	Weighted median	15	0.155753	0.258325	0.546554	1.16854	0.70429	1.9388
CD25++ CD45RA- CD4 not regulatory T cell Absolute Count	NMOSD	Weighted mode	15	0.163301	0.314841	0.612086	1.17739	0.635218	2.18232
CD25++ CD45RA- CD4 not regulatory T cell %CD4+ T cell	NMOSD	Inverse variance weighted	15	0.148547	0.140854	0.291601	1.16015	0.88027	1.52901
CD25++ CD45RA- CD4 not regulatory T cell %T cell	NMOSD	MR Egger	15	0.0838349	0.194563	0.673609	1.08745	0.742666	1.5923
CD4 regulatory T cell Absolute Count	NMOSD	Simple mode	15	0.00344015	0.289224	0.990678	1.00345	0.569249	1.76883
Hematopoietic Stem Cell Absolute Count	NMOSD	Weighted median	15	0.107371	0.19698	0.585696	1.11335	0.756759	1.63796
Immature Myeloid-Derived Suppressor Cells Absolute Count	NMOSD	Weighted mode	15	0.105246	0.171588	0.54947	1.11098	0.793687	1.55513
Immature Myeloid-Derived Suppressor Cells %CD33dim HLA DR- CD66b-	NMOSD	Inverse variance weighted	17	0.148604	0.121321	0.22062	1.16021	0.914676	1.47166
CD33+ HLA DR+ Absolute Count	NMOSD	MR Egger	17	0.2326	0.15563	0.155765	1.26188	0.930126	1.71195
CD33+ HLA DR+ CD14- Absolute Count	NMOSD	Simple mode	17	0.376881	0.266537	0.176528	1.45773	0.864562	2.45787
CD33+ HLA DR+ CD14- %CD33+ HLA DR+	NMOSD	Weighted median	17	0.197683	0.163108	0.22552	1.21858	0.885141	1.67762
CD33+ HLA DR+ CD14dim Absolute Count	NMOSD	Weighted mode	17	0.228615	0.151056	0.149668	1.25686	0.93477	1.68992
CD33+ HLA DR+ CD14dim %CD33+ HLA DR+	NMOSD	Inverse variance weighted	21	-0.108244	0.143261	0.449908	0.897409	0.67771	1.18833
CD33- HLA DR- Absolute Count	NMOSD	MR Egger	21	-0.109383	0.213933	0.615035	0.896387	0.589375	1.36332
CD33- HLA DR+ Absolute Count	NMOSD	Simple mode	21	-0.0632205	0.301507	0.836037	0.938736	0.519871	1.69509
Granulocytic Myeloid-Derived Suppressor Cells Absolute Count	NMOSD	Weighted median	21	-0.104774	0.193006	0.587231	0.900528	0.616889	1.31458
CD33dim HLA DR+ CD11b+ Absolute Count	NMOSD	Weighted mode	21	-0.127719	0.230976	0.586424	0.880101	0.559657	1.38402
CD33dim HLA DR+ CD11b+ %CD33dim HLA DR+	NMOSD	Inverse variance weighted	15	-0.0562228	0.224222	0.80201	0.945329	0.609146	1.46705
CD33dim HLA DR+ CD11b- Absolute Count	NMOSD	MR Egger	15	-0.453141	0.465697	0.348292	0.635628	0.255149	1.58348
CD33dim HLA DR+ CD11b- %CD33dim HLA DR+	NMOSD	Simple mode	15	0.271979	0.548322	0.627576	1.31256	0.448103	3.84468
CD66b++ myeloid cell Absolute Count	NMOSD	Weighted median	15	0.245536	0.313419	0.433386	1.27831	0.691588	2.36277
Monocytic Myeloid-Derived Suppressor Cells Absolute Count	NMOSD	Weighted mode	15	0.409998	0.4535	0.38125	1.50681	0.619488	3.66511
CD33dim HLA DR- Absolute Count	NMOSD	Inverse variance weighted	13	0.276455	0.262359	0.292008	1.31845	0.788385	2.20489
Basophil Absolute Count	NMOSD	MR Egger	13	-0.269616	0.690025	0.703455	0.763673	0.197491	2.95303
Basophil %CD33dim HLA DR- CD66b-	NMOSD	Simple mode	13	0.50149	0.662528	0.463693	1.65118	0.45065	6.04992
CD45RA- CD4+ T cell Absolute Count	NMOSD	Weighted median	13	0.268259	0.354174	0.448798	1.30769	0.653167	2.61808
CD45RA- CD4+ T cell %CD4+ T cell	NMOSD	Weighted mode	13	0.564288	0.660974	0.409978	1.75819	0.481321	6.42243
CD45RA- CD4+ T cell %T cell	NMOSD	Inverse variance weighted	14	0.0937498	0.209577	0.654638	1.09828	0.728315	1.65619
Central Memory CD4+ T cell Absolute Count	NMOSD	MR Egger	14	0.387737	0.328612	0.260893	1.47364	0.773877	2.80616
Central Memory CD4+ T cell %CD4+ T cell	NMOSD	Simple mode	14	-0.230133	0.457571	0.623415	0.794428	0.324013	1.94781
Central Memory CD4+ T cell %T cell	NMOSD	Weighted median	14	0.157311	0.284182	0.579883	1.17036	0.67053	2.04277
Naive CD4+ T cell Absolute Count	NMOSD	Weighted mode	14	0.220095	0.332404	0.519453	1.24619	0.649588	2.39075
Naive CD4+ T cell %CD4+ T cell	NMOSD	Inverse variance weighted	14	-0.177329	0.314844	0.573279	0.837504	0.451842	1.55234
Effector Memory CD4+ T cell Absolute Count	NMOSD	MR Egger	14	-0.0198351	0.991513	0.984368	0.98036	0.140408	6.84508
Effector Memory CD4+ T cell %CD4+ T cell	NMOSD	Simple mode	14	-0.209438	0.704307	0.770884	0.81104	0.20395	3.22523
Effector Memory CD4+ T cell %T cell	NMOSD	Weighted median	14	-0.158251	0.390488	0.685283	0.853636	0.397084	1.83511
Terminally Differentiated CD4+ T cell Absolute Count	NMOSD	Weighted mode	14	-0.327852	0.646016	0.620306	0.72047	0.203103	2.55574
Terminally Differentiated CD4+ T cell %CD4+ T cell	NMOSD	Inverse variance weighted	16	-0.292352	0.22306	0.189978	0.746506	0.482126	1.15586
Terminally Differentiated CD4+ T cell %T cell	NMOSD	MR Egger	16	-0.0475239	0.477738	0.92217	0.953588	0.373854	2.43231
Central Memory CD8+ T cell Absolute Count	NMOSD	Simple mode	16	0.23259	0.451184	0.613711	1.26186	0.521143	3.0554
Central Memory CD8+ T cell %CD8+ T cell	NMOSD	Weighted median	16	-0.198152	0.327058	0.544606	0.820245	0.432063	1.55719
Central Memory CD8+ T cell %T cell	NMOSD	Weighted mode	16	0.126261	0.396351	0.754454	1.13458	0.521739	2.46726
Naive CD8+ T cell Absolute Count	NMOSD	Inverse variance weighted	11	-0.146094	0.276169	0.596804	0.864076	0.502889	1.48468
Naive CD8+ T cell %CD8+ T cell	NMOSD	MR Egger	11	-0.146785	0.602674	0.813035	0.86348	0.265	2.81358
Naive CD8+ T cell %T cell	NMOSD	Simple mode	11	0.177525	0.538064	0.748258	1.19426	0.415996	3.42853
Effector Memory CD8+ T cell Absolute Count	NMOSD	Weighted median	11	-0.0861541	0.37608	0.818803	0.917453	0.438994	1.91739
Effector Memory CD8+ T cell %CD8+ T cell	NMOSD	Weighted mode	11	-0.0727202	0.445817	0.873676	0.929861	0.388089	2.22795
Effector Memory CD8+ T cell %T cell	NMOSD	Inverse variance weighted	11	0.0378186	0.145098	0.794369	1.03854	0.781473	1.38018
Terminally Differentiated CD8+ T cell Absolute Count	NMOSD	MR Egger	11	0.088612	0.180086	0.63446	1.09266	0.7677	1.55516
Terminally Differentiated CD8+ T cell %CD8+ T cell	NMOSD	Simple mode	11	-0.139447	0.330833	0.682305	0.869839	0.454808	1.6636
Terminally Differentiated CD8+ T cell %T cell	NMOSD	Weighted median	11	-0.00267771	0.184508	0.988421	0.997326	0.694674	1.43184
CD45RA+ CD8+ T cell Absolute Count	NMOSD	Weighted mode	11	0.0325099	0.156243	0.839349	1.03304	0.760541	1.40319
CD45RA+ CD8+ T cell %CD8+ T cell	NMOSD	Inverse variance weighted	18	0.448527	0.142336	0.00162606	1.566	1.18477	2.06991
CD45RA+ CD8+ T cell %T cell	NMOSD	MR Egger	18	0.416666	0.182341	0.0362925	1.5169	1.06107	2.16854
Central Memory CD4-CD8- T cell Absolute Count	NMOSD	Simple mode	18	0.0224586	0.335656	0.947434	1.02271	0.529709	1.97456
Central Memory CD4-CD8- T cell %CD4-CD8- T cell	NMOSD	Weighted median	18	0.506772	0.237605	0.0329385	1.65992	1.04192	2.64449
Central Memory CD4-CD8- T cell %T cell	NMOSD	Weighted mode	18	0.413231	0.204299	0.0591278	1.51169	1.01289	2.25614
Naive CD4-CD8- T cell Absolute Count	NMOSD	Inverse variance weighted	19	-0.135469	0.130263	0.298357	0.873306	0.676526	1.12732
Naive CD4-CD8- T cell %CD4-CD8- T cell	NMOSD	MR Egger	19	-0.0780461	0.164612	0.641445	0.924922	0.669861	1.2771
Naive CD4-CD8- T cell %T cell	NMOSD	Simple mode	19	-0.426559	0.355252	0.245422	0.652751	0.32535	1.30962
Effector Memory CD4-CD8- T cell Absolute Count	NMOSD	Weighted median	19	-0.0686319	0.178039	0.699876	0.93367	0.658633	1.32356
Effector Memory CD4-CD8- T cell %CD4-CD8- T cell	NMOSD	Weighted mode	19	-0.0988122	0.160539	0.545927	0.905913	0.661353	1.24091
Effector Memory CD4-CD8- T cell %T cell	NMOSD	Inverse variance weighted	21	0.227617	0.242373	0.34767	1.2556	0.780801	2.01913
Terminally Differentiated CD4-CD8- T cell Absolute Count	NMOSD	MR Egger	21	-0.633817	0.583905	0.291291	0.530563	0.16893	1.66635
Terminally Differentiated CD4-CD8- T cell %CD4-CD8- T cell	NMOSD	Simple mode	21	-0.205294	0.640842	0.752026	0.814408	0.231924	2.85981
Terminally Differentiated CD4-CD8- T cell %T cell	NMOSD	Weighted median	21	0.00643909	0.317975	0.983844	1.00646	0.539673	1.87699
Naive CD4+ T cell %T cell	NMOSD	Weighted mode	21	-0.293788	0.626904	0.6444	0.745435	0.218161	2.54707
Transitional B cell %B cell	NMOSD	Inverse variance weighted	19	-0.0549243	0.108669	0.613259	0.946557	0.764973	1.17124
Transitional B cell Absolute Count	NMOSD	MR Egger	19	-0.0479943	0.129139	0.714746	0.953139	0.739999	1.22767
Transitional B cell %lymphocyte	NMOSD	Simple mode	19	0.163652	0.276625	0.561474	1.1778	0.684865	2.02554
CD14- CD16+ monocyte Absolute Count	NMOSD	Weighted median	19	-0.00474621	0.145473	0.973973	0.995265	0.748358	1.32363
CD14+ CD16+ monocyte Absolute Count	NMOSD	Weighted mode	19	-0.0146665	0.133263	0.913582	0.985441	0.758918	1.27958
CD14- CD16- Absolute Count	NMOSD	Inverse variance weighted	21	-0.0128056	0.157953	0.935384	0.987276	0.724413	1.34552
CD14+ CD16- monocyte Absolute Count	NMOSD	MR Egger	21	0.263548	0.207458	0.219291	1.30154	0.866693	1.95456
Monocyte Absolute Count	NMOSD	Simple mode	21	0.0396152	0.321675	0.903215	1.04041	0.553846	1.95443
CD14- CD16+ monocyte %monocyte	NMOSD	Weighted median	21	0.113973	0.190028	0.548661	1.12072	0.772222	1.6265
CD14+ CD16+ monocyte %monocyte	NMOSD	Weighted mode	21	0.138237	0.174411	0.437316	1.14825	0.815782	1.61621
CD14+ CD16- monocyte %monocyte	NMOSD	Inverse variance weighted	21	0.0417649	0.152765	0.784551	1.04265	0.772862	1.40661
CD16+ monocyte %monocyte	NMOSD	MR Egger	21	0.111607	0.200857	0.584932	1.11807	0.754219	1.65746
T/B cell	NMOSD	Simple mode	21	-0.199425	0.517324	0.703942	0.819202	0.297191	2.25812
CD4+/CD8+ T cell	NMOSD	Weighted median	21	-0.00619304	0.173017	0.971446	0.993826	0.708003	1.39504
CD4+ T cell Absolute Count	NMOSD	Weighted mode	21	-0.0249753	0.170395	0.884936	0.975334	0.69841	1.36206
CD4+ T cell %T cell	NMOSD	Inverse variance weighted	14	0.0343025	0.274941	0.900711	1.0349	0.603758	1.77391
CD8+ T cell Absolute Count	NMOSD	MR Egger	14	0.0702644	0.518041	0.894359	1.07279	0.388642	2.96129
CD8+ T cell %T cell	NMOSD	Simple mode	14	0.259055	0.567119	0.65536	1.29571	0.426348	3.93775
CD4+CD8+ T cell Absolute Count	NMOSD	Weighted median	14	0.0711547	0.342291	0.835325	1.07375	0.548956	2.10023
CD4+CD8+ T cell %T cell	NMOSD	Weighted mode	14	0.192889	0.427732	0.65945	1.21275	0.524418	2.80455
CD8dim T cell Absolute Count	NMOSD	Inverse variance weighted	16	-0.0228604	0.230244	0.92091	0.977399	0.622421	1.53483
CD8dim T cell %T cell	NMOSD	MR Egger	16	-0.147967	0.544095	0.789629	0.86246	0.29689	2.50542
CD4-CD8- T cell Absolute Count	NMOSD	Simple mode	16	0.00960452	0.548331	0.986256	1.00965	0.344685	2.95747
CD4-CD8- T cell %T cell	NMOSD	Weighted median	16	0.0581618	0.316755	0.854313	1.05989	0.569681	1.97191
Leukocyte Absolute Count	NMOSD	Weighted mode	16	0.0636657	0.508637	0.902052	1.06574	0.393268	2.88809
Lymphocyte Absolute Count	NMOSD	Inverse variance weighted	12	-0.0666842	0.21083	0.75178	0.935491	0.618838	1.41417
Lymphocyte %leukocyte	NMOSD	MR Egger	12	0.695792	0.536321	0.223643	2.0053	0.700895	5.73726
T cell Absolute Count	NMOSD	Simple mode	12	0.141823	0.477953	0.772201	1.15237	0.451597	2.94059
T cell %lymphocyte	NMOSD	Weighted median	12	0.110083	0.298179	0.711991	1.11637	0.62229	2.00274
T cell %leukocyte	NMOSD	Weighted mode	12	0.220264	0.365805	0.559291	1.24641	0.608528	2.55293
CD4+ T cell %leukocyte	NMOSD	Inverse variance weighted	14	-0.140044	0.204552	0.493571	0.86932	0.582186	1.29807
CD8+ T cell %leukocyte	NMOSD	MR Egger	14	0.00198744	0.340927	0.995445	1.00199	0.513642	1.95464
CD4+CD8+ T cell %leukocyte	NMOSD	Simple mode	14	-0.402858	0.447287	0.384146	0.668407	0.278165	1.60612
CD4+ CD8dim T cell Absolute Count	NMOSD	Weighted median	14	-0.0921114	0.301498	0.759976	0.912004	0.505076	1.64678
CD4+ CD8dim T cell %lymphocyte	NMOSD	Weighted mode	14	-0.0798758	0.327087	0.810885	0.923231	0.486283	1.7528
CD4+ CD8dim T cell %leukocyte	NMOSD	Inverse variance weighted	16	-0.118859	0.147287	0.419671	0.887933	0.665284	1.18509
CD8dim T cell %leukocyte	NMOSD	MR Egger	16	-0.330854	0.159209	0.0565747	0.71831	0.525763	0.981371
CD4-CD8- T cell %leukocyte	NMOSD	Simple mode	16	-0.216616	0.301004	0.482807	0.805239	0.44638	1.4526
CD8+ and CD8dim T cell %leukocyte	NMOSD	Weighted median	16	-0.247711	0.167622	0.139463	0.780586	0.562002	1.08418
TCRgd T cell Absolute Count	NMOSD	Weighted mode	16	-0.258393	0.13155	0.0683112	0.772292	0.596766	0.999445
TCRgd T cell %T cell	NMOSD	Inverse variance weighted	19	-0.242541	0.160911	0.131733	0.784631	0.572395	1.07556
TCRgd T cell %lymphocyte	NMOSD	MR Egger	19	-0.286555	0.239226	0.247413	0.750846	0.469805	1.20001
HLA DR+ T cell Absolute Count	NMOSD	Simple mode	19	0.201857	0.412947	0.630871	1.22367	0.5447	2.74899
HLA DR+ T cell%T cell	NMOSD	Weighted median	19	-0.131544	0.220296	0.550427	0.876741	0.569313	1.35018
HLA DR+ T cell%lymphocyte	NMOSD	Weighted mode	19	-0.110633	0.226392	0.63097	0.895267	0.574439	1.39528
Natural Killer T Absolute Count	NMOSD	Inverse variance weighted	15	0.532646	0.261425	0.0416029	1.70343	1.02046	2.84351
Natural Killer T %T cell	NMOSD	MR Egger	15	0.716442	0.668548	0.303374	2.04714	0.552163	7.58973
Natural Killer T %lymphocyte	NMOSD	Simple mode	15	0.616174	0.617097	0.334981	1.85183	0.552481	6.20704
HLA DR+ CD4+ T cell Absolute Count	NMOSD	Weighted median	15	0.206112	0.348049	0.553723	1.22889	0.621223	2.43097
HLA DR+ CD4+ T cell %T cell	NMOSD	Weighted mode	15	0.191784	0.48288	0.697233	1.21141	0.47017	3.12124
HLA DR+ CD4+ T cell %lymphocyte	NMOSD	Inverse variance weighted	11	-0.113793	0.25308	0.652975	0.892442	0.543443	1.46557
HLA DR+ CD8+ T cell Absolute Count	NMOSD	MR Egger	11	-0.23176	0.459739	0.626291	0.793136	0.322114	1.95292
HLA DR+ CD8+ T cell %T cell	NMOSD	Simple mode	11	0.468545	0.638605	0.47998	1.59767	0.456977	5.58571
HLA DR+ CD8+ T cell %lymphocyte	NMOSD	Weighted median	11	-0.106687	0.372515	0.774574	0.898807	0.433087	1.86534
CD8+ Natural Killer T Absolute Count	NMOSD	Weighted mode	11	0.355651	0.530887	0.518079	1.42711	0.504147	4.03978
CD8+ Natural Killer T %T cell	NMOSD	Inverse variance weighted	10	0.0948405	0.27255	0.727859	1.09948	0.64445	1.87581
CD8+ Natural Killer T %lymphocyte	NMOSD	MR Egger	10	-0.329547	0.780245	0.683882	0.719249	0.155855	3.31923
CD8dim Natural Killer T Absolute Count	NMOSD	Simple mode	10	0.411028	0.616577	0.521731	1.50837	0.45047	5.05066
CD8dim Natural Killer T %T cell	NMOSD	Weighted median	10	0.0528724	0.384569	0.890647	1.0543	0.496148	2.24034
CD8dim Natural Killer T %lymphocyte	NMOSD	Weighted mode	10	0.0343713	0.608268	0.956173	1.03497	0.314166	3.40954
CD4-CD8- Natural Killer T Absolute Count	NMOSD	Inverse variance weighted	19	0.148361	0.201933	0.462518	1.15993	0.780807	1.72314
CD4-CD8- Natural Killer T %T cell	NMOSD	MR Egger	19	0.37945	0.401727	0.358122	1.46148	0.665022	3.21181
CD4-CD8- Natural Killer T %lymphocyte	NMOSD	Simple mode	19	-0.191527	0.490223	0.700609	0.825697	0.315889	2.15828
CD3- lymphocyte Absolute Count	NMOSD	Weighted median	19	-0.0330517	0.288506	0.908793	0.967489	0.549622	1.70305
CD3- lymphocyte %lymphocyte	NMOSD	Weighted mode	19	-0.0553114	0.359163	0.879323	0.94619	0.468007	1.91295
CD3- lymphocyte %leukocyte	NMOSD	Inverse variance weighted	14	0.0761559	0.240383	0.751387	1.07913	0.673683	1.72859
B cell Absolute Count	NMOSD	MR Egger	14	-0.108492	0.474699	0.823068	0.897186	0.353843	2.27486
B cell %CD3- lymphocyte	NMOSD	Simple mode	14	-0.261363	0.507237	0.615015	0.770001	0.28492	2.08094
B cell %lymphocyte	NMOSD	Weighted median	14	-0.150219	0.335617	0.654449	0.86052	0.445736	1.66128
Natural Killer Absolute Count	NMOSD	Weighted mode	14	-0.232996	0.382065	0.552483	0.792157	0.37462	1.67506
Natural Killer %CD3- lymphocyte	NMOSD	Inverse variance weighted	15	0.0710117	0.283563	0.802257	1.07359	0.615838	1.8716
Natural Killer %lymphocyte	NMOSD	MR Egger	15	0.166138	0.636815	0.798266	1.18074	0.33891	4.11358
HLA DR+ Natural Killer Absolute Count	NMOSD	Simple mode	15	0.592911	0.56086	0.308346	1.80925	0.602677	5.43139
HLA DR+ Natural Killer %Natural Killer	NMOSD	Weighted median	15	0.350612	0.341003	0.303867	1.41994	0.727781	2.77036
HLA DR+ Natural Killer %CD3- lymphocyte	NMOSD	Weighted mode	15	0.658507	0.496443	0.205923	1.93191	0.730139	5.11171
Granulocyte Absolute Count	NMOSD	Inverse variance weighted	11	0.172682	0.253635	0.49598	1.18849	0.722931	1.95386
Granulocyte %leukocyte	NMOSD	MR Egger	11	0.381234	0.536134	0.49505	1.46409	0.511919	4.1873
CD28- CD4-CD8- T cell %CD4-CD8- T cell	NMOSD	Simple mode	11	0.0535539	0.527562	0.92115	1.05501	0.375136	2.96707
CD28- CD4-CD8- T cell Absolute Count	NMOSD	Weighted median	11	0.0328709	0.352979	0.925805	1.03342	0.517386	2.06413
CD28+ CD4-CD8- T cell %T cell	NMOSD	Weighted mode	11	-0.0454314	0.513992	0.931312	0.955585	0.34894	2.61691
CD28+ CD4-CD8- T cell %CD4-CD8- T cell	NMOSD	Inverse variance weighted	17	-0.231485	0.228411	0.310841	0.793355	0.507038	1.24135
CD28+ CD4-CD8- T cell Absolute Count	NMOSD	MR Egger	17	-0.235038	0.483483	0.633897	0.790541	0.306461	2.03926
CD39+ CD4+ T cell %T cell	NMOSD	Simple mode	17	0.117174	0.458513	0.801552	1.12432	0.457714	2.76174
CD39+ CD4+ T cell %CD4+ T cell	NMOSD	Weighted median	17	-0.18388	0.31089	0.55421	0.832035	0.452383	1.5303
CD39+ CD4+ T cell Absolute Count	NMOSD	Weighted mode	17	-0.153513	0.379486	0.691181	0.85769	0.407666	1.80449
CD28- CD8dim T cell %T cell	NMOSD	Inverse variance weighted	7	-0.125668	0.329132	0.702598	0.881908	0.462658	1.68107
CD28- CD8dim T cell %CD8dim T cell	NMOSD	MR Egger	7	0.959929	0.77256	0.269135	2.61151	0.574481	11.8716
CD28- CD8dim T cell Absolute Count	NMOSD	Simple mode	7	-0.675314	0.636879	0.329792	0.508997	0.146081	1.77352
CD28+ CD45RA+ CD8dim T cell %T cell	NMOSD	Weighted median	7	-0.261121	0.451959	0.563431	0.770188	0.3176	1.86772
CD28+ CD45RA+ CD8dim T cell %CD8dim T cell	NMOSD	Weighted mode	7	-0.433712	0.587114	0.487957	0.648099	0.20506	2.04834
CD28+ CD45RA+ CD8dim T cell Absolute Count	NMOSD	Inverse variance weighted	8	-0.24426	0.495288	0.621894	0.783284	0.296703	2.06784
CD28+ CD45RA- CD8dim T cell %T cell	NMOSD	MR Egger	8	-1.41618	1.04231	0.2231	0.242638	0.0314577	1.87151
CD28+ CD45RA- CD8dim T cell %CD8dim T cell	NMOSD	Simple mode	8	-0.670305	0.904111	0.482579	0.511553	0.0869551	3.00944
CD28+ CD45RA- CD8dim T cell Absolute Count	NMOSD	Weighted median	8	-0.598626	0.552777	0.278833	0.549566	0.185989	1.62388
CD39+ CD8+ T cell %T cell	NMOSD	Weighted mode	8	-0.859645	0.696376	0.256863	0.423312	0.108117	1.6574
CD39+ CD8+ T cell %CD8+ T cell	NMOSD	Inverse variance weighted	16	-0.181003	0.132623	0.172317	0.834433	0.64343	1.08214
CD39+ CD8+ T cell Absolute Count	NMOSD	MR Egger	16	0.0575966	0.177905	0.750913	1.05929	0.747444	1.50124
CD28- CD127- CD25++ CD8+ T cell %T cell	NMOSD	Simple mode	16	-0.865224	0.340981	0.0227568	0.420957	0.215769	0.821273
CD28- CD127- CD25++ CD8+ T cell %CD8+ T cell	NMOSD	Weighted median	16	0.0807801	0.18903	0.669132	1.08413	0.748474	1.57032
CD28- CD127- CD25++ CD8+ T cell Absolute Count	NMOSD	Weighted mode	16	-0.00396965	0.16239	0.98082	0.996038	0.724514	1.36932
CD28- CD25++ CD8+ T cell %T cell	NMOSD	Inverse variance weighted	12	-0.0203608	0.217043	0.92526	0.979845	0.640334	1.49937
CD28- CD25++ CD8+ T cell %CD8+ T cell	NMOSD	MR Egger	12	0.115539	0.384419	0.769909	1.12248	0.52839	2.38453
CD28- CD25++ CD8+ T cell Absolute Count	NMOSD	Simple mode	12	0.200952	0.412137	0.635416	1.22257	0.545073	2.74214
CD25++ CD8+ T cell %T cell	NMOSD	Weighted median	12	0.0993464	0.299849	0.740402	1.10445	0.613633	1.98785
CD25++ CD8+ T cell %CD8+ T cell	NMOSD	Weighted mode	12	0.200952	0.339127	0.56546	1.22257	0.628929	2.37653
CD25++ CD8+ T cell Absolute Count	NMOSD	Inverse variance weighted	15	-0.135709	0.246409	0.581807	0.873096	0.53866	1.41517
CD127- CD8+ T cell %T cell	NMOSD	MR Egger	15	0.238293	0.481898	0.629213	1.26908	0.493503	3.26354
CD127- CD8+ T cell %CD8+ T cell	NMOSD	Simple mode	15	0.401235	0.549453	0.477283	1.49367	0.508804	4.38488
CD127- CD8+ T cell Absolute Count	NMOSD	Weighted median	15	-0.0603222	0.30361	0.842511	0.941461	0.519235	1.70703
CD28- CD8+ T cell %T cell	NMOSD	Weighted mode	15	0.0540108	0.306059	0.86245	1.0555	0.579341	1.923
CD28- CD8+ T cell %CD8+ T cell	NMOSD	Inverse variance weighted	16	-0.228371	0.140982	0.105263	0.795829	0.603689	1.04912
CD28- CD8+ T cell Absolute Count	NMOSD	MR Egger	16	-0.289579	0.202819	0.175282	0.748578	0.503031	1.11399
CD28+ CD45RA+ CD8+ T cell %T cell	NMOSD	Simple mode	16	-0.237364	0.306649	0.450927	0.788704	0.432403	1.4386
CD28+ CD45RA+ CD8+ T cell %CD8+ T cell	NMOSD	Weighted median	16	-0.198104	0.199721	0.321243	0.820284	0.554573	1.21331
CD28+ CD45RA+ CD8+ T cell Absolute Count	NMOSD	Weighted mode	16	-0.247287	0.188364	0.208978	0.780917	0.539841	1.12965
CD28+ CD45RA- CD8+ T cell %T cell	NMOSD	Inverse variance weighted	17	-0.192028	0.181098	0.288985	0.825284	0.578695	1.17695
CD28+ CD45RA- CD8+ T cell %CD8+ T cell	NMOSD	MR Egger	17	-0.172442	0.461374	0.713814	0.841607	0.340706	2.07892
CD28+ CD45RA- CD8+ T cell Absolute Count	NMOSD	Simple mode	17	-0.233436	0.354736	0.51986	0.791808	0.395059	1.587
CD28- CD4-CD8- T cell %T cell	NMOSD	Weighted median	17	-0.326708	0.234971	0.164401	0.721294	0.455094	1.1432
CD45RA- CD28- CD8+ T cell Absolute Count	NMOSD	Weighted mode	17	-0.286286	0.272803	0.309577	0.751048	0.44	1.28198
CD45RA- CD28- CD8+ T cell %CD8+ T cell	NMOSD	Inverse variance weighted	17	-0.152674	0.131954	0.247262	0.858409	0.662785	1.11177
CD45RA- CD28- CD8+ T cell %T cell	NMOSD	MR Egger	17	0.0200359	0.179913	0.912804	1.02024	0.717061	1.4516
CD45RA+ CD28- CD8+ T cell Absolute Count	NMOSD	Simple mode	17	0.0143282	0.299714	0.962462	1.01443	0.563769	1.82534
CD45RA+ CD28- CD8+ T cell %CD8+ T cell	NMOSD	Weighted median	17	-0.0372142	0.193948	0.847839	0.96347	0.658788	1.40906
CD45RA+ CD28- CD8+ T cell %T cell	NMOSD	Weighted mode	17	-0.0540277	0.174866	0.761334	0.947406	0.672492	1.33471
BAFF-R on CD20- CD38- B cell	NMOSD	Inverse variance weighted	16	0.175054	0.238556	0.463065	1.19131	0.746384	1.90146
BAFF-R on CD24+ CD27+ B cell	NMOSD	MR Egger	16	0.699614	0.501388	0.18465	2.01297	0.753439	5.3781
BAFF-R on IgD+ CD24+ B cell	NMOSD	Simple mode	16	0.526493	0.423517	0.232895	1.69298	0.738156	3.88291
BAFF-R on IgD+ CD24- B cell	NMOSD	Weighted median	16	0.472038	0.287238	0.100307	1.60326	0.913065	2.81517
BAFF-R on IgD+ CD38- B cell	NMOSD	Weighted mode	16	0.549523	0.341863	0.1288	1.73243	0.886452	3.38575
BAFF-R on IgD+ CD38- naive B cell	NMOSD	Inverse variance weighted	13	-0.300132	0.242107	0.2151	0.740721	0.460859	1.19053
BAFF-R on IgD+ CD38- unswitched memory B cell	NMOSD	MR Egger	13	0.135041	0.593399	0.824153	1.14458	0.357714	3.66234
BAFF-R on IgD+ CD38+ B cell	NMOSD	Simple mode	13	-0.0865493	0.569085	0.881647	0.91709	0.300606	2.79787
BAFF-R on IgD+ CD38dim B cell	NMOSD	Weighted median	13	-0.00372015	0.326967	0.990922	0.996287	0.524885	1.89106
BAFF-R on IgD- CD24- B cell	NMOSD	Weighted mode	13	-0.0865493	0.511708	0.868506	0.91709	0.336386	2.50027
BAFF-R on IgD- CD27- B cell	NMOSD	Inverse variance weighted	7	0.294092	0.300527	0.327784	1.34191	0.744576	2.41844
BAFF-R on IgD- CD38- B cell	NMOSD	MR Egger	7	-1.30525	0.946473	0.22637	0.271104	0.0424113	1.73297
BAFF-R on IgD- CD38+ B cell	NMOSD	Simple mode	7	-0.017934	0.645474	0.978735	0.982226	0.277187	3.48057
BAFF-R on IgD- CD38dim B cell	NMOSD	Weighted median	7	0.0304849	0.394799	0.938452	1.03095	0.475532	2.23511
BAFF-R on memory B cell	NMOSD	Weighted mode	7	-0.158543	0.471228	0.747989	0.853386	0.338866	2.14913
BAFF-R on naive-mature B cell	NMOSD	Inverse variance weighted	13	-0.0310805	0.257871	0.904065	0.969398	0.584787	1.60697
BAFF-R on unswitched memory B cell	NMOSD	MR Egger	13	0.0191938	0.78215	0.980862	1.01938	0.220068	4.72188
BAFF-R on switched memory B cell	NMOSD	Simple mode	13	-0.0768035	0.567901	0.894663	0.926072	0.304255	2.81872
BAFF-R on IgD+ B cell	NMOSD	Weighted median	13	0.0629189	0.358334	0.860618	1.06494	0.527601	2.14954
BAFF-R on transitional B cell	NMOSD	Weighted mode	13	-0.0889649	0.563553	0.877189	0.914878	0.30315	2.76101
CD19 on CD20- B cell	NMOSD	Inverse variance weighted	11	0.261019	0.238485	0.273742	1.29825	0.813497	2.07187
CD19 on CD20- CD38- B cell	NMOSD	MR Egger	11	0.794351	0.468718	0.124367	2.213	0.883084	5.54578
CD19 on CD24+ CD27+ B cell	NMOSD	Simple mode	11	0.325496	0.563845	0.576515	1.38472	0.458571	4.18134
CD19 on IgD+ CD24+ B cell	NMOSD	Weighted median	11	0.269523	0.329476	0.413338	1.30934	0.68643	2.49752
CD19 on IgD+ CD24- B cell	NMOSD	Weighted mode	11	0.362378	0.43016	0.419242	1.43674	0.618328	3.3384
CD19 on IgD+ CD38- B cell	NMOSD	Inverse variance weighted	16	0.0515765	0.112862	0.647681	1.05293	0.843974	1.31362
CD19 on IgD+ CD38- naive B cell	NMOSD	MR Egger	16	-0.0841342	0.136831	0.548499	0.919308	0.703053	1.20208
CD19 on IgD+ CD38- unswitched memory B cell	NMOSD	Simple mode	16	-0.0851728	0.236712	0.724	0.918354	0.577453	1.4605
CD19 on IgD+ CD38+ B cell	NMOSD	Weighted median	16	0.0762784	0.145114	0.599134	1.07926	0.81209	1.43434
CD19 on IgD+ CD38dim B cell	NMOSD	Weighted mode	16	0.00585498	0.126012	0.963554	1.00587	0.78574	1.28768
CD19 on IgD- CD24- B cell	NMOSD	Inverse variance weighted	22	-0.0379404	0.133321	0.775966	0.96277	0.741375	1.25028
CD19 on IgD- CD27- B cell	NMOSD	MR Egger	22	-0.0845879	0.216792	0.700529	0.918891	0.600795	1.4054
CD19 on IgD- CD38- B cell	NMOSD	Simple mode	22	-0.293987	0.320392	0.369254	0.745286	0.397741	1.39652
CD19 on IgD- CD38+ B cell	NMOSD	Weighted median	22	-0.0787438	0.187914	0.675186	0.924277	0.639508	1.33585
CD19 on IgD- CD38dim B cell	NMOSD	Weighted mode	22	-0.100772	0.199414	0.618581	0.904139	0.611633	1.33653
CD19 on memory B cell	NMOSD	Inverse variance weighted	18	-0.107701	0.128474	0.401856	0.897896	0.698018	1.15501
CD19 on naive-mature B cell	NMOSD	MR Egger	18	-0.118384	0.174956	0.508294	0.888355	0.630464	1.25174
CD19 on unswitched memory B cell	NMOSD	Simple mode	18	-0.5343	0.325531	0.1191	0.586079	0.309641	1.10931
CD19 on Plasma Blast-Plasma Cell	NMOSD	Weighted median	18	-0.112422	0.194571	0.563402	0.893667	0.610315	1.30857
CD19 on switched memory B cell	NMOSD	Weighted mode	18	-0.116646	0.206979	0.580409	0.8899	0.59314	1.33513
CD19 on IgD+ B cell	NMOSD	Inverse variance weighted	15	0.178858	0.202892	0.378024	1.19585	0.803474	1.77985
CD19 on transitional B cell	NMOSD	MR Egger	15	-0.0570817	0.358022	0.875776	0.944517	0.468226	1.9053
CD20 on B cell	NMOSD	Simple mode	15	0.31513	0.411209	0.456196	1.37044	0.612112	3.06822
CD20 on CD20- CD38- B cell	NMOSD	Weighted median	15	-0.0771727	0.246537	0.75426	0.92573	0.570989	1.50086
CD20 on CD24+ CD27+ B cell	NMOSD	Weighted mode	15	0.021034	0.251319	0.934484	1.02126	0.624033	1.67133
CD20 on IgD+ CD24+ B cell	NMOSD	Inverse variance weighted	12	-0.077354	0.131354	0.555929	0.925562	0.715476	1.19734
CD20 on IgD+ CD24- B cell	NMOSD	MR Egger	12	-0.0792952	0.177598	0.664759	0.923767	0.65221	1.30839
CD20 on IgD+ CD38- B cell	NMOSD	Simple mode	12	0.0151634	0.261419	0.954786	1.01528	0.608221	1.69477
CD20 on IgD+ CD38- naive B cell	NMOSD	Weighted median	12	-0.0492555	0.163229	0.762837	0.951938	0.691298	1.31085
CD20 on IgD+ CD38- unswitched memory B cell	NMOSD	Weighted mode	12	-0.0580619	0.149933	0.705958	0.943592	0.703329	1.26593
CD20 on IgD+ CD38+ B cell	NMOSD	Inverse variance weighted	18	0.0647742	0.118133	0.583475	1.06692	0.846397	1.34489
CD20 on IgD+ CD38dim B cell	NMOSD	MR Egger	18	0.0202096	0.162965	0.90285	1.02042	0.74141	1.40442
CD20 on IgD- CD24- B cell	NMOSD	Simple mode	18	-0.199348	0.277101	0.481666	0.819265	0.475939	1.41026
CD20 on IgD- CD27- B cell	NMOSD	Weighted median	18	0.112732	0.158068	0.475728	1.11933	0.821125	1.52584
CD20 on IgD- CD38- B cell	NMOSD	Weighted mode	18	0.0410186	0.138097	0.770044	1.04187	0.794811	1.36573
CD20 on IgD- CD38+ B cell	NMOSD	Inverse variance weighted	14	-0.0676087	0.142601	0.63542	0.934626	0.70673	1.23601
CD20 on IgD- CD38dim B cell	NMOSD	MR Egger	14	0.214385	0.210535	0.328633	1.2391	0.820154	1.87205
CD20 on memory B cell	NMOSD	Simple mode	14	0.0749945	0.303215	0.808515	1.07788	0.594933	1.95286
CD20 on naive-mature B cell	NMOSD	Weighted median	14	-0.0116704	0.17193	0.945882	0.988397	0.705638	1.38446
CD20 on unswitched memory B cell	NMOSD	Weighted mode	14	0.00940629	0.158467	0.95357	1.00945	0.739938	1.37713
CD20 on switched memory B cell	NMOSD	Inverse variance weighted	17	0.0639028	0.110896	0.564451	1.06599	0.857741	1.3248
CD20 on IgD+ B cell	NMOSD	MR Egger	17	0.219446	0.138974	0.135178	1.24539	0.948435	1.63531
CD20 on transitional B cell	NMOSD	Simple mode	17	0.0470289	0.292094	0.874104	1.04815	0.591275	1.85806
CD24 on CD24+ CD27+ B cell	NMOSD	Weighted median	17	0.00593309	0.16406	0.971151	1.00595	0.729334	1.38748
CD24 on IgD+ CD24+ B cell	NMOSD	Weighted mode	17	0.0570964	0.15099	0.710292	1.05876	0.787537	1.42338
CD24 on IgD+ CD38- B cell	NMOSD	Inverse variance weighted	14	0.396772	0.205988	0.0540809	1.48702	0.993059	2.22668
CD24 on IgD+ CD38- unswitched memory B cell	NMOSD	MR Egger	14	0.505329	0.317507	0.13747	1.65753	0.889599	3.08837
CD24 on IgD+ CD38+ B cell	NMOSD	Simple mode	14	0.702553	0.466242	0.155761	2.0189	0.809546	5.03487
CD24 on IgD- CD38- B cell	NMOSD	Weighted median	14	0.618368	0.280465	0.0274684	1.8559	1.07107	3.21581
CD24 on IgD- CD38dim B cell	NMOSD	Weighted mode	14	0.786774	0.411855	0.0784007	2.1963	0.979746	4.92345
CD24 on memory B cell	NMOSD	Inverse variance weighted	15	-0.147504	0.206596	0.475244	0.862859	0.575549	1.29359
CD24 on unswitched memory B cell	NMOSD	MR Egger	15	0.100464	0.353419	0.780686	1.10568	0.553089	2.21038
CD24 on switched memory B cell	NMOSD	Simple mode	15	0.279245	0.532323	0.608083	1.32213	0.465749	3.75316
CD24 on transitional B cell	NMOSD	Weighted median	15	-0.0536027	0.311007	0.863161	0.947809	0.515212	1.74363
CD25 on B cell	NMOSD	Weighted mode	15	0.0618732	0.391459	0.876668	1.06383	0.493918	2.29133
CD25 on CD20- CD38- B cell	NMOSD	Inverse variance weighted	12	-0.074204	0.152888	0.627428	0.928482	0.68807	1.25289
CD25 on CD24+ CD27+ B cell	NMOSD	MR Egger	12	0.0307043	0.232931	0.897743	1.03118	0.653221	1.62783
CD25 on IgD+ CD24+ B cell	NMOSD	Simple mode	12	-0.0774809	0.330026	0.818698	0.925445	0.484648	1.76715
CD25 on IgD+ CD24- B cell	NMOSD	Weighted median	12	-0.0289225	0.184616	0.87551	0.971492	0.676536	1.39504
CD25 on IgD+ CD38- B cell	NMOSD	Weighted mode	12	-0.0150723	0.176481	0.933474	0.985041	0.696996	1.39212
CD25 on IgD+ CD38- naive B cell	NMOSD	Inverse variance weighted	18	0.0805064	0.113614	0.478576	1.08384	0.867467	1.35417
CD25 on IgD+ CD38- unswitched memory B cell	NMOSD	MR Egger	18	0.0905698	0.159768	0.578659	1.0948	0.800455	1.49738
CD25 on IgD+ CD38+ B cell	NMOSD	Simple mode	18	0.168624	0.274283	0.546841	1.18367	0.691446	2.02631
CD25 on IgD+ CD38dim B cell	NMOSD	Weighted median	18	0.0124516	0.145518	0.93181	1.01253	0.761272	1.34671
CD25 on IgD- CD24- B cell	NMOSD	Weighted mode	18	0.0334883	0.135058	0.807139	1.03406	0.793561	1.34743
CD25 on IgD- CD27- B cell	NMOSD	Inverse variance weighted	16	-0.233631	0.200512	0.24395	0.791654	0.534388	1.17277
CD25 on IgD- CD38- B cell	NMOSD	MR Egger	16	0.122841	0.541794	0.82391	1.13071	0.39099	3.26989
CD25 on IgD- CD38+ B cell	NMOSD	Simple mode	16	-0.356257	0.514236	0.499029	0.700293	0.255595	1.9187
CD25 on IgD- CD38dim B cell	NMOSD	Weighted median	16	-0.0512156	0.283467	0.856622	0.950074	0.545086	1.65596
CD25 on memory B cell	NMOSD	Weighted mode	16	-0.0342917	0.336091	0.920084	0.96629	0.500058	1.86721
CD25 on naive-mature B cell	NMOSD	Inverse variance weighted	14	-0.0464729	0.15361	0.762242	0.95459	0.706418	1.28995
CD25 on unswitched memory B cell	NMOSD	MR Egger	14	-0.307202	0.235916	0.217298	0.735502	0.4632	1.16788
CD25 on switched memory B cell	NMOSD	Simple mode	14	-0.356683	0.264795	0.200988	0.699995	0.416579	1.17623
CD25 on IgD+ B cell	NMOSD	Weighted median	14	-0.180724	0.199709	0.365499	0.834665	0.564308	1.23455
CD25 on transitional B cell	NMOSD	Weighted mode	14	-0.215709	0.206667	0.315622	0.80597	0.537527	1.20847
CD27 on CD20- B cell	NMOSD	Inverse variance weighted	14	0.113899	0.122412	0.352136	1.12064	0.881589	1.42451
CD27 on CD20- CD38- B cell	NMOSD	MR Egger	14	0.300165	0.153324	0.0739263	1.35008	0.99965	1.82336
CD27 on CD24+ CD27+ B cell	NMOSD	Simple mode	14	0.213908	0.324121	0.5208	1.23851	0.656147	2.33774
CD27 on T cell	NMOSD	Weighted median	14	0.00223385	0.170684	0.989558	1.00224	0.717267	1.40042
CD27 on IgD+ CD24+ B cell	NMOSD	Weighted mode	14	0.124344	0.157176	0.443072	1.13241	0.832168	1.54097
CD27 on IgD+ CD38- unswitched memory B cell	NMOSD	Inverse variance weighted	14	0.114027	0.118689	0.336693	1.12078	0.88816	1.41433
CD27 on IgD- CD38- B cell	NMOSD	MR Egger	14	0.25296	0.145495	0.107668	1.28783	0.968303	1.7128
CD27 on IgD- CD38+ B cell	NMOSD	Simple mode	14	0.282987	0.33655	0.415633	1.32709	0.686155	2.56671
CD27 on IgD- CD38dim B cell	NMOSD	Weighted median	14	0.00811759	0.162367	0.960126	1.00815	0.733357	1.38591
CD27 on memory B cell	NMOSD	Weighted mode	14	0.143427	0.158025	0.380595	1.15422	0.846791	1.57327
CD27 on unswitched memory B cell	NMOSD	Inverse variance weighted	19	-0.104267	0.119677	0.383625	0.900985	0.7126	1.13917
CD27 on Plasma Blast-Plasma Cell	NMOSD	MR Egger	19	-0.010547	0.167846	0.950629	0.989508	0.712109	1.37497
CD27 on switched memory B cell	NMOSD	Simple mode	19	-0.0240579	0.264237	0.928461	0.976229	0.581605	1.63861
CD38 on CD20- B cell	NMOSD	Weighted median	19	-0.0265932	0.1696	0.875403	0.973757	0.698368	1.35774
CD38 on CD3- CD19-	NMOSD	Weighted mode	19	-0.0325623	0.141706	0.820848	0.967962	0.733222	1.27785
CD38 on IgD+ CD24- B cell	NMOSD	Inverse variance weighted	13	0.0421626	0.186222	0.820882	1.04306	0.724096	1.50254
CD38 on IgD+ CD38+ B cell	NMOSD	MR Egger	13	-0.0271312	0.289066	0.92691	0.973233	0.552279	1.71504
CD38 on IgD+ CD38dim B cell	NMOSD	Simple mode	13	-0.103375	0.385343	0.793049	0.901789	0.423735	1.91918
CD38 on IgD- CD38+ B cell	NMOSD	Weighted median	13	0.0775443	0.224258	0.729507	1.08063	0.696281	1.67714
CD38 on IgD- CD38dim B cell	NMOSD	Weighted mode	13	0.0307873	0.224858	0.893366	1.03127	0.663693	1.60241
CD38 on naive-mature B cell	NMOSD	Inverse variance weighted	3	-0.621795	0.472199	0.187903	0.53698	0.212821	1.35488
CD38 on Plasma Blast-Plasma Cell	NMOSD	MR Egger	3	9.74244	8.27591	0.448299	17025	0.00153634	189000000000
CD38 on IgD+ B cell	NMOSD	Simple mode	3	-0.0727228	0.769395	0.933313	0.929859	0.205823	4.20087
CD38 on transitional B cell	NMOSD	Weighted median	3	-0.469008	0.574565	0.414338	0.625623	0.202877	1.92927
IgD on IgD+ CD24+ B cell	NMOSD	Weighted mode	3	-0.119334	0.778797	0.892281	0.887511	0.192863	4.08413
IgD on IgD+ CD24- B cell	NMOSD	Inverse variance weighted	13	0.161181	0.190088	0.396477	1.1749	0.809458	1.70532
IgD on IgD+ CD38- B cell	NMOSD	MR Egger	13	0.212737	0.303323	0.497651	1.23706	0.682648	2.24173
IgD on IgD+ CD38- unswitched memory B cell	NMOSD	Simple mode	13	0.133468	0.388627	0.737214	1.14278	0.533529	2.44777
IgD on IgD+ CD38+ B cell	NMOSD	Weighted median	13	0.186266	0.26334	0.479367	1.20474	0.719009	2.01862
IgD on IgD+ CD38dim B cell	NMOSD	Weighted mode	13	0.225067	0.270065	0.42091	1.25241	0.737668	2.12632
IgD on unswitched memory B cell	NMOSD	Inverse variance weighted	12	-0.17055	0.205996	0.407711	0.843201	0.563098	1.26264
IgD on IgD+ B cell	NMOSD	MR Egger	12	-0.146625	0.376256	0.704934	0.863618	0.413091	1.8055
IgD on transitional B cell	NMOSD	Simple mode	12	-0.719893	0.484285	0.165235	0.486804	0.188418	1.25773
BAFF-R on B cell	NMOSD	Weighted median	12	-0.118899	0.273038	0.663224	0.887898	0.519934	1.51627
BAFF-R on CD20- B cell	NMOSD	Weighted mode	12	-0.48999	0.34958	0.188599	0.612632	0.308767	1.21554
CD62L on CD62L+ myeloid Dendritic Cell	NMOSD	Inverse variance weighted	11	-0.242506	0.244869	0.322003	0.784659	0.485562	1.268
CD62L on CD62L+ plasmacytoid Dendritic Cell	NMOSD	MR Egger	11	-0.635215	0.609836	0.324761	0.529821	0.160334	1.75078
CD62L on CD62L+ Dendritic Cell	NMOSD	Simple mode	11	-0.511922	0.48456	0.315609	0.599342	0.231851	1.54932
CD62L on monocyte	NMOSD	Weighted median	11	-0.487213	0.334502	0.145246	0.614336	0.318913	1.18342
CD62L on granulocyte	NMOSD	Weighted mode	11	-0.511922	0.409716	0.239951	0.599342	0.268483	1.33793
CD66b on CD66b++ myeloid cell	NMOSD	Inverse variance weighted	18	0.0641239	0.147823	0.664441	1.06622	0.798031	1.42455
CD66b on Granulocytic Myeloid-Derived Suppressor Cells	NMOSD	MR Egger	18	0.062759	0.242289	0.798918	1.06477	0.662241	1.71197
CD3 on naive CD8+ T cell	NMOSD	Simple mode	18	-0.027217	0.320261	0.933267	0.97315	0.519479	1.82302
CD3 on Effector Memory CD8+ T cell	NMOSD	Weighted median	18	0.142026	0.212426	0.503756	1.15261	0.760082	1.74784
CD3 on Terminally Differentiated CD8+ T cell	NMOSD	Weighted mode	18	0.0995965	0.217684	0.653085	1.10473	0.721037	1.69259
CD3 on Central Memory CD4+ T cell	NMOSD	Inverse variance weighted	23	-0.127406	0.0887787	0.151261	0.880376	0.739773	1.0477
CD3 on Naive CD4+ T cell	NMOSD	MR Egger	23	-0.239722	0.104033	0.0315169	0.786846	0.641705	0.964815
CD3 on Effector Memory CD4+ T cell	NMOSD	Simple mode	23	0.116482	0.179605	0.523343	1.12354	0.790142	1.59761
CD3 on Terminally Differentiated CD4+ T cell	NMOSD	Weighted median	23	-0.185546	0.108819	0.0881772	0.830651	0.671104	1.02813
CD3 on CD45RA- CD4+ T cell	NMOSD	Weighted mode	23	-0.154332	0.0893486	0.0981287	0.856988	0.719316	1.02101
CD3 on Central Memory CD8+ T cell	NMOSD	Inverse variance weighted	25	-0.122612	0.0677172	0.0701962	0.884607	0.774655	1.01017
CD3 on HLA DR+ T cell	NMOSD	MR Egger	25	-0.142814	0.0853311	0.107749	0.866916	0.733401	1.02474
CD3 on Natural Killer T	NMOSD	Simple mode	25	0.0789486	0.188257	0.678679	1.08215	0.748237	1.56507
CD3 on HLA DR+ CD4+ T cell	NMOSD	Weighted median	25	-0.154543	0.108653	0.154923	0.856806	0.692461	1.06016
CD3 on HLA DR+ CD8+ T cell	NMOSD	Weighted mode	25	-0.11046	0.0831325	0.196435	0.895422	0.760788	1.05388
CD3 on T cell	NMOSD	Inverse variance weighted	20	-0.0238619	0.105968	0.821839	0.976421	0.793296	1.20182
CD3 on CD39+ resting CD4 regulatory T cell	NMOSD	MR Egger	20	0.136838	0.133358	0.318439	1.14664	0.8829	1.48917
CD3 on activated CD4 regulatory T cell	NMOSD	Simple mode	20	-0.275145	0.287138	0.349982	0.759462	0.432602	1.33329
CD3 on CD39+ activated CD4 regulatory T cell	NMOSD	Weighted median	20	0.0999297	0.143747	0.486944	1.10509	0.833756	1.46473
CD3 on secreting CD4 regulatory T cell	NMOSD	Weighted mode	20	0.0771459	0.133416	0.569897	1.0802	0.831645	1.40304
CD3 on CD39+ secreting CD4 regulatory T cell	NMOSD	Inverse variance weighted	19	-0.144396	0.109117	0.185731	0.865545	0.698888	1.07194
CD3 on activated & secreting CD4 regulatory T cell	NMOSD	MR Egger	19	-0.203758	0.167886	0.241466	0.815659	0.586951	1.13349
CD3 on CD45RA+ CD4+ T cell	NMOSD	Simple mode	19	-0.317135	0.275859	0.265344	0.728233	0.424086	1.25051
CD3 on CD8+ T cell	NMOSD	Weighted median	19	-0.193849	0.120012	0.106258	0.823783	0.651113	1.04224
CD3 on CD39+ CD4+ T cell	NMOSD	Weighted mode	19	-0.197988	0.118016	0.110697	0.82038	0.650965	1.03389
CD3 on CD28+ CD4+ T cell	NMOSD	Inverse variance weighted	18	-0.195052	0.0683806	0.00433853	0.822792	0.719587	0.940799
CD3 on CD28+ CD4-CD8- T cell	NMOSD	MR Egger	18	-0.123551	0.0829192	0.155667	0.883776	0.751208	1.03974
CD3 on CD28+ CD45RA- CD8+ T cell	NMOSD	Simple mode	18	-0.108917	0.162105	0.510683	0.896805	0.652696	1.23221
CD3 on CD28+ CD45RA+ CD8+ T cell	NMOSD	Weighted median	18	-0.200033	0.0843632	0.0177358	0.818704	0.69393	0.965914
CD3 on CD28- CD8+ T cell	NMOSD	Weighted mode	18	-0.171971	0.0759654	0.0369562	0.842003	0.725522	0.977185
CD3 on CD39+ CD8+ T cell	NMOSD	Inverse variance weighted	10	0.399605	0.188702	0.0342051	1.49124	1.0302	2.1586
CD3 on CD4+ T cell	NMOSD	MR Egger	10	0.290242	0.254433	0.286975	1.33675	0.811844	2.20104
CD3 on CD4 regulatory T cell	NMOSD	Simple mode	10	0.192467	0.362453	0.608263	1.21224	0.595746	2.46668
CD3 on resting CD4 regulatory T cell	NMOSD	Weighted median	10	0.355929	0.249141	0.153111	1.42751	0.876003	2.32622
CD34 on Hematopoietic Stem Cell	NMOSD	Weighted mode	10	0.298494	0.246712	0.257139	1.34783	0.831054	2.18595
HVEM on T cell	NMOSD	Inverse variance weighted	22	0.0673951	0.127189	0.596193	1.06972	0.833689	1.37257
HVEM on naive CD8+ T cell	NMOSD	MR Egger	22	0.131245	0.171967	0.454254	1.14025	0.813987	1.59728
HVEM on Effector Memory CD8+ T cell	NMOSD	Simple mode	22	0.200713	0.284748	0.48863	1.22227	0.699497	2.13575
HVEM on Terminally Differentiated CD8+ T cell	NMOSD	Weighted median	22	0.187914	0.176109	0.285957	1.20673	0.854483	1.70418
HVEM on CD4+ T cell	NMOSD	Weighted mode	22	0.222968	0.186862	0.246089	1.24978	0.86651	1.80258
HVEM on Central Memory CD4+ T cell	NMOSD	Inverse variance weighted	16	0.18973	0.157777	0.229164	1.20892	0.887352	1.64703
HVEM on naive CD4+ T cell	NMOSD	MR Egger	16	0.138727	0.232776	0.56071	1.14881	0.727956	1.81297
HVEM on Effector Memory CD4+ T cell	NMOSD	Simple mode	16	0.324952	0.298836	0.294029	1.38396	0.77046	2.48599
HVEM on Terminally Differentiated CD4+ T cell	NMOSD	Weighted median	16	0.187711	0.212215	0.376411	1.20648	0.79594	1.82879
HVEM on CD45RA- CD4+ T cell	NMOSD	Weighted mode	16	0.240486	0.198222	0.243808	1.27187	0.862406	1.87574
HVEM on CD8+ T cell	NMOSD	Inverse variance weighted	21	-0.135386	0.0973376	0.16426	0.873379	0.721684	1.05696
HVEM on Central Memory CD8+ T cell	NMOSD	MR Egger	21	-0.201388	0.153484	0.205114	0.817595	0.605188	1.10455
CD16-CD56 on Natural Killer T	NMOSD	Simple mode	21	-0.0627209	0.325581	0.849181	0.939206	0.496159	1.77787
CD16-CD56 on Natural Killer	NMOSD	Weighted median	21	-0.21487	0.123013	0.080684	0.806646	0.63383	1.02658
CD16-CD56 on HLA DR+ Natural Killer	NMOSD	Weighted mode	21	-0.226587	0.121401	0.0767144	0.79725	0.628428	1.01142
CD28 on CD39+ activated CD4 regulatory T cell	NMOSD	Inverse variance weighted	5	-0.0256562	0.240521	0.915052	0.97467	0.608306	1.56169
CD28 on secreting CD4 regulatory T cell	NMOSD	MR Egger	5	0.456791	0.333001	0.26373	1.579	0.822101	3.03276
CD28 on CD39+ secreting CD4 regulatory T cell	NMOSD	Simple mode	5	0.164131	0.315915	0.630807	1.17837	0.634408	2.18874
CD28 on activated & secreting CD4 regulatory T cell	NMOSD	Weighted median	5	0.121203	0.26902	0.652324	1.12885	0.66626	1.91263
CD28 on CD45RA+ CD4+ T cell	NMOSD	Weighted mode	5	0.139133	0.266767	0.629527	1.14928	0.681316	1.93866
CD28 on CD45RA- CD4 not regulatory T cell	NMOSD	Inverse variance weighted	18	-0.110387	0.0902116	0.221084	0.895487	0.75036	1.06868
CD28 on CD39+ CD4+ T cell	NMOSD	MR Egger	18	-0.0968724	0.139744	0.498116	0.907672	0.690202	1.19366
CD28 on CD28+ CD45RA- CD8+ T cell	NMOSD	Simple mode	18	-0.0857558	0.260474	0.746004	0.917818	0.550854	1.52924
CD28 on CD28+ CD4+ T cell	NMOSD	Weighted median	18	-0.210699	0.114417	0.0655481	0.810018	0.647293	1.01365
CD28 on CD28+ CD4-CD8- T cell	NMOSD	Weighted mode	18	-0.213491	0.115527	0.0820813	0.80776	0.644085	1.01303
CD28 on CD28+ CD45RA+ CD8+ T cell	NMOSD	Inverse variance weighted	15	-0.0274089	0.0887941	0.757565	0.972963	0.817548	1.15792
CD28 on CD39+ CD8+ T cell	NMOSD	MR Egger	15	0.0381943	0.110874	0.735991	1.03893	0.836007	1.29112
CD28 on CD4+ T cell	NMOSD	Simple mode	15	-0.277384	0.225027	0.237999	0.757764	0.487514	1.17782
CD28 on CD4 regulatory T cell	NMOSD	Weighted median	15	0.119711	0.123647	0.33296	1.12717	0.884585	1.43628
CD28 on resting CD4 regulatory T cell	NMOSD	Weighted mode	15	0.127376	0.124811	0.32478	1.13584	0.88936	1.45064
CD28 on CD39+ resting CD4 regulatory T cell	NMOSD	Inverse variance weighted	22	0.0519149	0.11259	0.644729	1.05329	0.84471	1.31336
CD28 on activated CD4 regulatory T cell	NMOSD	MR Egger	22	0.177883	0.146954	0.240214	1.19469	0.895702	1.59347
CD86 on myeloid Dendritic Cell	NMOSD	Simple mode	22	-0.0830918	0.262822	0.755008	0.920267	0.549787	1.5404
CD86 on CD62L+ myeloid Dendritic Cell	NMOSD	Weighted median	22	0.0738064	0.128109	0.564532	1.0766	0.837539	1.38389
CD86 on monocyte	NMOSD	Weighted mode	22	0.054433	0.117915	0.649093	1.05594	0.838048	1.33049
CD86 on granulocyte	NMOSD	Inverse variance weighted	18	0.0418873	0.101129	0.678729	1.04278	0.855281	1.27138
CCR7 on naive CD4+ T cell	NMOSD	MR Egger	18	0.133869	0.12325	0.293503	1.14324	0.897896	1.45563
CCR7 on naive CD8+ T cell	NMOSD	Simple mode	18	0.00877541	0.256862	0.973144	1.00881	0.609769	1.669
CD45 on CD14+ monocyte	NMOSD	Weighted median	18	0.0680131	0.131087	0.603872	1.07038	0.827855	1.38395
CD45 on B cell	NMOSD	Weighted mode	18	0.0877057	0.120096	0.475152	1.09167	0.862706	1.38139
CD45 on Natural Killer	NMOSD	Inverse variance weighted	18	-0.144433	0.095476	0.13034	0.865513	0.717799	1.04363
CD45 on HLA DR+ Natural Killer	NMOSD	MR Egger	18	-0.315342	0.148017	0.0489996	0.729539	0.545825	0.975087
CD45 on granulocyte	NMOSD	Simple mode	18	-0.17824	0.297794	0.557375	0.836742	0.466772	1.49996
CD45 on lymphocyte	NMOSD	Weighted median	18	-0.210502	0.109328	0.0541778	0.810178	0.65391	1.00379
CD45 on T cell	NMOSD	Weighted mode	18	-0.230919	0.112344	0.0555302	0.793804	0.636918	0.989333
CD45 on CD4+ T cell	NMOSD	Inverse variance weighted	20	-0.174705	0.115308	0.129742	0.839705	0.669845	1.05264
CD45 on CD8+ T cell	NMOSD	MR Egger	20	-0.147723	0.171425	0.400165	0.86267	0.616489	1.20716
CD45 on HLA DR+ T cell	NMOSD	Simple mode	20	-0.231126	0.266548	0.396701	0.79364	0.470688	1.33818
CD45 on Natural Killer T	NMOSD	Weighted median	20	-0.173748	0.171463	0.310903	0.840509	0.600607	1.17624
CD45 on HLA DR+ CD4+ T cell	NMOSD	Weighted mode	20	-0.231126	0.185954	0.229017	0.79364	0.551235	1.14264
CD45 on HLA DR+ CD8+ T cell	NMOSD	Inverse variance weighted	17	-0.167651	0.124329	0.177513	0.845649	0.662765	1.079
CD127 on T cell	NMOSD	MR Egger	17	-0.1237	0.190764	0.526499	0.883645	0.60799	1.28428
CD127 on CD45RA- CD4 not regulatory T cell	NMOSD	Simple mode	17	-0.279828	0.253419	0.285832	0.755914	0.46	1.24219
CD127 on CD28+ CD4+ T cell	NMOSD	Weighted median	17	-0.185567	0.176614	0.293398	0.830633	0.587588	1.17421
CD127 on CD28+ CD4-CD8- T cell	NMOSD	Weighted mode	17	-0.247187	0.167258	0.158853	0.780994	0.562698	1.08398
CD127 on granulocyte	NMOSD	Inverse variance weighted	13	0.245205	0.276183	0.37463	1.27788	0.743702	2.19575
CD127 on CD8+ T cell	NMOSD	MR Egger	13	-0.124505	0.651723	0.851975	0.882934	0.246133	3.16728
CD127 on CD28+ CD45RA- CD8+ T cell	NMOSD	Simple mode	13	0.24909	0.482959	0.615393	1.28286	0.497824	3.30584
CD127 on CD28+ CD45RA+ CD8+ T cell	NMOSD	Weighted median	13	0.0762393	0.333006	0.818914	1.07922	0.561888	2.07286
CD127 on CD28- CD8+ T cell	NMOSD	Weighted mode	13	0.211171	0.430754	0.632809	1.23512	0.530939	2.87326
CD127 on CD4+ T cell	NMOSD	Inverse variance weighted	19	-0.0240119	0.117089	0.837514	0.976274	0.776075	1.22812
CD127 on CD45RA+ CD4+ T cell	NMOSD	MR Egger	19	-0.138356	0.152455	0.376817	0.870788	0.645862	1.17405
CD25 on CD45RA- CD4 not regulatory T cell	NMOSD	Simple mode	19	0.0692691	0.264797	0.796605	1.07172	0.637798	1.80087
CD25 on CD45RA+ CD4 not regulatory T cell	NMOSD	Weighted median	19	-0.0715592	0.125207	0.567641	0.930941	0.728357	1.18987
CD25 on CD39+ CD4 regulatory T cell	NMOSD	Weighted mode	19	-0.0407134	0.125852	0.750043	0.960104	0.750224	1.2287
CD25 on CD4 regulatory T cell	NMOSD	Inverse variance weighted	19	0.289657	0.138372	0.0363207	1.33597	1.01862	1.75219
CD25 on resting CD4 regulatory T cell	NMOSD	MR Egger	19	0.256872	0.198356	0.21263	1.29288	0.876424	1.90722
CD25 on CD39+ resting CD4 regulatory T cell	NMOSD	Simple mode	19	0.490733	0.32448	0.147799	1.63351	0.864809	3.0855
CD25 on activated CD4 regulatory T cell	NMOSD	Weighted median	19	0.197011	0.195911	0.3146	1.21776	0.829466	1.78782
CD25 on CD39+ activated CD4 regulatory T cell	NMOSD	Weighted mode	19	0.18435	0.200128	0.369148	1.20244	0.812287	1.77998
CD25 on secreting CD4 regulatory T cell	NMOSD	Inverse variance weighted	15	0.14939	0.0910505	0.100853	1.16113	0.971349	1.38798
CD25 on CD39+ secreting CD4 regulatory T cell	NMOSD	MR Egger	15	0.104599	0.119081	0.395676	1.11027	0.879151	1.40214
CD25 on activated & secreting CD4 regulatory T cell	NMOSD	Simple mode	15	0.129043	0.157514	0.426373	1.13774	0.835533	1.54925
CD123 on plasmacytoid Dendritic Cell	NMOSD	Weighted median	15	0.142263	0.112162	0.204669	1.15288	0.925357	1.43634
CD123 on CD62L+ plasmacytoid Dendritic Cell	NMOSD	Weighted mode	15	0.159617	0.103785	0.146351	1.17306	0.957143	1.43769
CD33 on CD14+ monocyte	NMOSD	Inverse variance weighted	26	0.101654	0.0590861	0.0853525	1.107	0.985945	1.24292
CD33 on CD33+ HLA DR+ CD14dim	NMOSD	MR Egger	26	0.191032	0.0615297	0.00483258	1.2105	1.07297	1.36565
CD33 on CD33dim HLA DR+ CD11b+	NMOSD	Simple mode	26	-0.00672962	0.124929	0.957469	0.993293	0.777562	1.26888
CD33 on CD33dim HLA DR+ CD11b-	NMOSD	Weighted median	26	0.0957586	0.0785079	0.222566	1.10049	0.94354	1.28356
CD33 on Granulocytic Myeloid-Derived Suppressor Cells	NMOSD	Weighted mode	26	0.103479	0.0596702	0.0952024	1.10902	0.986616	1.24662
CD33 on CD66b++ myeloid cell	NMOSD	Inverse variance weighted	18	0.0380758	0.0712434	0.593032	1.03881	0.903426	1.19448
CD33 on Monocytic Myeloid-Derived Suppressor Cells	NMOSD	MR Egger	18	0.029679	0.0829446	0.725157	1.03012	0.875559	1.21197
CD33 on CD33dim HLA DR-	NMOSD	Simple mode	18	-0.0140177	0.160318	0.931346	0.98608	0.720189	1.35014
CD33 on basophil	NMOSD	Weighted median	18	0.0178448	0.0971169	0.854213	1.018	0.841555	1.23145
CD33 on Immature Myeloid-Derived Suppressor Cells	NMOSD	Weighted mode	18	0.0279744	0.0790237	0.727691	1.02837	0.880811	1.20065
CD33 on CD33+ HLA DR+	NMOSD	Inverse variance weighted	16	-0.215114	0.104438	0.0394256	0.80645	0.65717	0.98964
CD33 on CD33+ HLA DR+ CD14-	NMOSD	MR Egger	16	-0.228899	0.139704	0.123596	0.795409	0.604884	1.04594
CD4 on monocyte	NMOSD	Simple mode	16	-0.206018	0.224657	0.373634	0.813818	0.523957	1.26404
CD4 on HLA DR+ CD4+ T cell	NMOSD	Weighted median	16	-0.193015	0.140733	0.170217	0.824469	0.625721	1.08635
CD25 on CD4+ T cell	NMOSD	Weighted mode	16	-0.261077	0.125327	0.0547603	0.770222	0.60247	0.984682
CD25 on CD39+ CD4+ T cell	NMOSD	Inverse variance weighted	15	0.0729177	0.200819	0.716529	1.07564	0.72565	1.59444
CD25 on CD28+ CD4+ T cell	NMOSD	MR Egger	15	-0.353874	0.376044	0.363842	0.701964	0.335907	1.46693
FSC-A on myeloid Dendritic Cell	NMOSD	Simple mode	15	0.527581	0.482247	0.292419	1.69483	0.65861	4.36137
FSC-A on plasmacytoid Dendritic Cell	NMOSD	Weighted median	15	-0.111008	0.280229	0.692006	0.894931	0.516718	1.54998
FSC-A on monocyte	NMOSD	Weighted mode	15	-0.213776	0.288119	0.470371	0.807529	0.459099	1.4204
FSC-A on granulocyte	NMOSD	Inverse variance weighted	9	0.145896	0.229429	0.524837	1.15708	0.738019	1.81408
FSC-A on CD14+ monocyte	NMOSD	MR Egger	9	-0.181922	0.441956	0.692922	0.833666	0.350584	1.98241
FSC-A on B cell	NMOSD	Simple mode	9	0.560491	0.52606	0.317769	1.75153	0.624636	4.91144
FSC-A on Natural Killer	NMOSD	Weighted median	9	-0.12185	0.293895	0.678431	0.885281	0.497637	1.57489
FSC-A on HLA DR+ Natural Killer	NMOSD	Weighted mode	9	-0.188111	0.322021	0.575212	0.828523	0.440752	1.55745
FSC-A on lymphocyte	NMOSD	Inverse variance weighted	17	-0.117425	0.116732	0.314446	0.889207	0.707357	1.11781
FSC-A on T cell	NMOSD	MR Egger	17	-0.212871	0.172984	0.237429	0.80826	0.575843	1.13448
FSC-A on CD4+ T cell	NMOSD	Simple mode	17	0.187126	0.318727	0.565327	1.20578	0.645598	2.25203
FSC-A on CD8+ T cell	NMOSD	Weighted median	17	-0.197213	0.1784	0.268963	0.821016	0.578754	1.16469
FSC-A on HLA DR+ T cell	NMOSD	Weighted mode	17	-0.168351	0.157983	0.302409	0.845057	0.620024	1.15176
FSC-A on Natural Killer T	NMOSD	Inverse variance weighted	22	-0.0719739	0.0959452	0.45316	0.930555	0.771031	1.12308
FSC-A on HLA DR+ CD4+ T cell	NMOSD	MR Egger	22	-0.148151	0.114889	0.211935	0.862301	0.688435	1.08008
FSC-A on HLA DR+ CD8+ T cell	NMOSD	Simple mode	22	0.526855	0.204353	0.0175336	1.6936	1.13465	2.52789
CD16 on CD14- CD16+ monocyte	NMOSD	Weighted median	22	-0.131078	0.108909	0.228761	0.877149	0.708546	1.08587
CD40 on CD14+ CD16- monocyte	NMOSD	Weighted mode	22	-0.0910151	0.0910205	0.328723	0.913004	0.763826	1.09132
CD40 on CD14+ CD16+ monocyte	NMOSD	Inverse variance weighted	16	-0.127043	0.0709646	0.0734163	0.880696	0.766337	1.01212
CCR2 on CD14- CD16+ monocyte	NMOSD	MR Egger	16	-0.200902	0.0888951	0.0402877	0.817993	0.687196	0.973685
CD14 on CD14+ CD16+ monocyte	NMOSD	Simple mode	16	-0.0559493	0.162608	0.735566	0.945587	0.687522	1.30052
HLA DR on CD14- CD16+ monocyte	NMOSD	Weighted median	16	-0.139093	0.106447	0.191318	0.870147	0.70629	1.07202
CD40 on monocytes	NMOSD	Weighted mode	16	-0.147379	0.0953695	0.143097	0.862967	0.715837	1.04034
CD14 on CD14+ CD16- monocyte	NMOSD	Inverse variance weighted	11	-0.0178237	0.106745	0.867391	0.982334	0.796885	1.21094
CD64 on CD14+ CD16- monocyte	NMOSD	MR Egger	11	0.0820668	0.161174	0.622874	1.08553	0.791493	1.4888
HLA DR on CD14+ CD16- monocyte	NMOSD	Simple mode	11	-0.157033	0.225332	0.501746	0.854675	0.549534	1.32925
CD40 on CD14- CD16+ monocyte	NMOSD	Weighted median	11	-0.179507	0.150276	0.232278	0.835682	0.622477	1.12191
CD64 on CD14- CD16+ monocyte	NMOSD	Weighted mode	11	-0.118995	0.158251	0.469419	0.887813	0.651051	1.21068
HLA DR on CD14+ monocyte	NMOSD	Inverse variance weighted	18	0.0313535	0.153797	0.838461	1.03185	0.763311	1.39486
CCR2 on CD14+ CD16+ monocyte	NMOSD	MR Egger	18	-0.0979166	0.22568	0.670173	0.906724	0.582603	1.41117
PDL-1 on CD14+ CD16- monocyte	NMOSD	Simple mode	18	-0.141978	0.340783	0.682168	0.867641	0.444897	1.69208
CX3CR1 on CD14- CD16-	NMOSD	Weighted median	18	-0.180497	0.196092	0.357327	0.834855	0.568453	1.22611
CX3CR1 on monocyte	NMOSD	Weighted mode	18	-0.192078	0.178676	0.297392	0.825242	0.58142	1.17131
CX3CR1 on CD14+ CD16+ monocyte	NMOSD	Inverse variance weighted	18	0.0960565	0.141235	0.49643	1.10082	0.834632	1.45191
CX3CR1 on CD14+ CD16- monocyte	NMOSD	MR Egger	18	0.0918464	0.218042	0.679189	1.0962	0.714969	1.6807
PDL-1 on CD14+ CD16+ monocyte	NMOSD	Simple mode	18	0.0354173	0.319463	0.913022	1.03605	0.553923	1.93782
PDL-1 on CD14- CD16+ monocyte	NMOSD	Weighted median	18	0.119214	0.201876	0.554836	1.12661	0.758462	1.67346
PDL-1 on CD14- CD16-	NMOSD	Weighted mode	18	0.0545728	0.191558	0.779171	1.05609	0.725509	1.5373
CD64 on CD14- CD16-	NMOSD	Inverse variance weighted	17	-0.069069	0.187724	0.712927	0.933262	0.645966	1.34834
PDL-1 on monocyte	NMOSD	MR Egger	17	-0.328724	0.308238	0.30308	0.719842	0.393423	1.31709
CCR2 on CD14- CD16-	NMOSD	Simple mode	17	-0.338947	0.355687	0.354798	0.712521	0.354839	1.43075
CCR2 on CD14+ CD16- monocyte	NMOSD	Weighted median	17	-0.19834	0.223382	0.374596	0.820091	0.529317	1.2706
CD16 on CD14+ CD16+ monocyte	NMOSD	Weighted mode	17	-0.338947	0.276905	0.238652	0.712521	0.414086	1.22604
CD64 on monocyte	NMOSD	Inverse variance weighted	16	-0.214877	0.117974	0.068548	0.806641	0.640116	1.01649
HLA DR on CD14+ CD16+ monocyte	NMOSD	MR Egger	16	-0.238608	0.170968	0.184568	0.787724	0.563434	1.1013
CCR2 on monocyte	NMOSD	Simple mode	16	-0.15171	0.248926	0.551343	0.859238	0.527501	1.3996
HLA DR on CD14- CD16-	NMOSD	Weighted median	16	-0.154975	0.157767	0.32595	0.856437	0.628639	1.16678
HLA DR on monocyte	NMOSD	Weighted mode	16	-0.159849	0.173957	0.37269	0.852273	0.606043	1.19854
CD64 on CD14+ CD16+ monocyte	NMOSD	Inverse variance weighted	17	0.118117	0.134325	0.379216	1.12538	0.864885	1.46432
CX3CR1 on CD14- CD16+ monocyte	NMOSD	MR Egger	17	-0.37036	0.266275	0.184548	0.690486	0.409729	1.16362
CCR2 on myeloid Dendritic Cell	NMOSD	Simple mode	17	0.245105	0.314979	0.447827	1.27776	0.68918	2.36899
CCR2 on CD62L+ myeloid Dendritic Cell	NMOSD	Weighted median	17	0.0302878	0.187808	0.871881	1.03075	0.713327	1.48943
CCR2 on plasmacytoid Dendritic Cell	NMOSD	Weighted mode	17	0.00621559	0.198235	0.975375	1.00623	0.682273	1.48402
CCR2 on CD62L+ plasmacytoid Dendritic Cell	NMOSD	Inverse variance weighted	12	0.289767	0.153284	0.0587047	1.33612	0.989388	1.80435
CCR2 on monocyte	NMOSD	MR Egger	12	0.220867	0.277466	0.44451	1.24716	0.723998	2.14835
CCR2 on granulocyte	NMOSD	Simple mode	12	0.0334829	0.35294	0.926125	1.03405	0.517741	2.06524
CD14 on Monocytic Myeloid-Derived Suppressor Cells	NMOSD	Weighted median	12	0.157337	0.222196	0.478882	1.17039	0.757171	1.80912
CD14 on CD33+ HLA DR+ CD14dim	NMOSD	Weighted mode	12	0.0802297	0.304626	0.797133	1.08354	0.596404	1.96855
CD14 on CD33dim HLA DR+ CD11b+	NMOSD	Inverse variance weighted	21	-0.206665	0.0889207	0.0201174	0.813292	0.683212	0.968138
CD4 on CD4+ T cell	NMOSD	MR Egger	21	-0.157668	0.116227	0.190827	0.854134	0.680129	1.07266
CD4 on Central Memory CD4+ T cell	NMOSD	Simple mode	21	-0.323652	0.239365	0.191428	0.723502	0.452572	1.15662
CD4 on naive CD4+ T cell	NMOSD	Weighted median	21	-0.258383	0.1315	0.0494271	0.7723	0.59683	0.999357
CD4 on Effector Memory CD4+ T cell	NMOSD	Weighted mode	21	-0.250942	0.137821	0.083637	0.778068	0.593884	1.01937
CD4 on Terminally Differentiated CD4+ T cell	NMOSD	Inverse variance weighted	17	-0.212373	0.0732403	0.0037355	0.808663	0.700526	0.933493
CD4 on CD45RA+ CD4+ T cell	NMOSD	MR Egger	17	-0.185385	0.0894862	0.055955	0.830785	0.697134	0.990058
CD19 on B cell	NMOSD	Simple mode	17	-0.298916	0.174628	0.106259	0.741622	0.526666	1.04431
CD39 on CD39+ CD8+ T cell	NMOSD	Weighted median	17	-0.230769	0.110504	0.0367677	0.793923	0.639315	0.985919
CD39 on CD39+ activated CD4 regulatory T cell	NMOSD	Weighted mode	17	-0.227437	0.0948008	0.0289708	0.796573	0.661499	0.959227
CD39 on CD39+ secreting CD4 regulatory T cell	NMOSD	Inverse variance weighted	16	-0.0183204	0.14572	0.899951	0.981846	0.737911	1.30642
CD39 on CD39+ CD4+ T cell	NMOSD	MR Egger	16	-0.298961	0.315325	0.359155	0.741588	0.399717	1.37585
CD39 on granulocyte	NMOSD	Simple mode	16	-0.202792	0.328018	0.545694	0.816448	0.429253	1.5529
CD39 on monocyte	NMOSD	Weighted median	16	-0.197994	0.194374	0.308382	0.820375	0.560477	1.20079
CD80 on myeloid Dendritic Cell	NMOSD	Weighted mode	16	-0.246682	0.26137	0.360226	0.781389	0.46815	1.30422
CD80 on CD62L+ myeloid Dendritic Cell	NMOSD	Inverse variance weighted	18	-0.248888	0.0973237	0.0105483	0.779667	0.644267	0.943524
CD80 on plasmacytoid Dendritic Cell	NMOSD	MR Egger	18	-0.309846	0.125241	0.0249436	0.73356	0.57389	0.937654
CD80 on CD62L+ plasmacytoid Dendritic Cell	NMOSD	Simple mode	18	-0.365745	0.245007	0.153817	0.693679	0.429146	1.12128
CD80 on monocyte	NMOSD	Weighted median	18	-0.373935	0.150352	0.0128802	0.688021	0.512413	0.923813
CD80 on granulocyte	NMOSD	Weighted mode	18	-0.338428	0.133799	0.0216067	0.71289	0.548442	0.926648
CD45 on lymphocyte	NMOSD	Inverse variance weighted	20	-0.111174	0.129785	0.391663	0.894783	0.693813	1.15396
CD45 on CD33+ HLA DR+ CD14-	NMOSD	MR Egger	20	0.0900259	0.229806	0.699843	1.0942	0.697402	1.71677
CD45 on CD33+ HLA DR+ CD14dim	NMOSD	Simple mode	20	0.00667051	0.306439	0.98286	1.00669	0.552142	1.83545
CD45 on CD33dim HLA DR+ CD11b-	NMOSD	Weighted median	20	-0.0728181	0.179228	0.684532	0.92977	0.654355	1.32111
CD45 on CD33- HLA DR-	NMOSD	Weighted mode	20	0.0372362	0.233955	0.875223	1.03794	0.656183	1.64179
CD45 on CD33- HLA DR+	NMOSD	Inverse variance weighted	14	0.117726	0.165247	0.476202	1.12494	0.813704	1.55521
CD45 on Granulocytic Myeloid-Derived Suppressor Cells	NMOSD	MR Egger	14	0.375348	0.395416	0.361221	1.4555	0.670542	3.15934
CD45 on CD66b++ myelod cell	NMOSD	Simple mode	14	-0.239681	0.410238	0.569053	0.786879	0.352133	1.75837
CD45 on Monocytic Myeloid-Derived Suppressor Cells	NMOSD	Weighted median	14	-0.05838	0.226143	0.796287	0.943291	0.605548	1.46941
CD45 on CD33dim HLA DR-	NMOSD	Weighted mode	14	-0.246419	0.406945	0.555249	0.781595	0.352033	1.73532
CD45 on basophil	NMOSD	Inverse variance weighted	18	0.117441	0.106306	0.269267	1.12462	0.913093	1.38514
CD45 on Immature Myeloid-Derived Suppressor Cells	NMOSD	MR Egger	18	0.0810129	0.141754	0.575599	1.08438	0.821334	1.43168
CD45 on CD33+ HLA DR+	NMOSD	Simple mode	18	0.202057	0.215264	0.361058	1.22392	0.80263	1.86633
CD8 on Central Memory CD8+ T cell	NMOSD	Weighted median	18	0.130572	0.128561	0.3098	1.13948	0.885673	1.46602
CD8 on naive CD8+ T cell	NMOSD	Weighted mode	18	0.0951251	0.118643	0.433747	1.0998	0.871609	1.38772
CD8 on Effector Memory CD8+ T cell	NMOSD	Inverse variance weighted	15	-0.241681	0.150891	0.109223	0.785307	0.584249	1.05555
CD8 on Terminally Differentiated CD8+ T cell	NMOSD	MR Egger	15	-0.500067	0.212655	0.0351253	0.60649	0.399768	0.92011
CD8 on CD8+ T cell	NMOSD	Simple mode	15	-0.259849	0.275847	0.362164	0.771168	0.4491	1.3242
CD8 on Natural Killer T	NMOSD	Weighted median	15	-0.352524	0.15902	0.0266333	0.702912	0.514683	0.959979
CD8 on HLA DR+ CD8+ T cell	NMOSD	Weighted mode	15	-0.349018	0.167558	0.0560697	0.70538	0.50792	0.979606
CD4 on CD39+ CD4+ T cell	NMOSD	Inverse variance weighted	17	0.151321	0.143035	0.290088	1.16337	0.878949	1.53983
CD4 on CD28+ CD4+ T cell	NMOSD	MR Egger	17	-0.0465013	0.289379	0.874479	0.954563	0.541353	1.68317
CD4 on CD4 regulatory T cell	NMOSD	Simple mode	17	0.408684	0.328839	0.231844	1.50484	0.789907	2.86683
CD4 on resting CD4 regulatory T cell	NMOSD	Weighted median	17	0.0645914	0.203441	0.750869	1.06672	0.715944	1.58937
CD4 on CD39+ resting CD4 regulatory T cell	NMOSD	Weighted mode	17	-0.0631437	0.263089	0.813371	0.938809	0.560572	1.57226
CD4 on activated CD4 regulatory T cell	NMOSD	Inverse variance weighted	16	0.129903	0.125431	0.300361	1.13872	0.890528	1.45608
CD4 on CD39+ activated CD4 regulatory T cell	NMOSD	MR Egger	16	-0.00596288	0.254347	0.981627	0.994055	0.603818	1.6365
CD4 on secreting CD4 regulatory T cell	NMOSD	Simple mode	16	0.122227	0.228783	0.600998	1.13001	0.72167	1.7694
CD4 on CD39+ secreting CD4 regulatory T cell	NMOSD	Weighted median	16	-0.00989824	0.151471	0.947897	0.990151	0.735812	1.3324
CD4 on activated & secreting CD4 regulatory T cell	NMOSD	Weighted mode	16	-0.028803	0.146086	0.846346	0.971608	0.729693	1.29373
SSC-A on myeloid Dendritic Cell	NMOSD	Inverse variance weighted	18	-0.0816407	0.108271	0.450825	0.921603	0.745387	1.13948
SSC-A on plasmacytoid Dendritic Cell	NMOSD	MR Egger	18	0.0209292	0.147045	0.888594	1.02115	0.76546	1.36225
SSC-A on monocyte	NMOSD	Simple mode	18	-0.307111	0.261226	0.255937	0.735569	0.440822	1.22739
SSC-A on CD14+ monocyte	NMOSD	Weighted median	18	-0.0256848	0.146196	0.86054	0.974642	0.731814	1.29805
SSC-A on B cell	NMOSD	Weighted mode	18	-0.0189005	0.14117	0.895066	0.981277	0.744089	1.29407
SSC-A on Natural Killer	NMOSD	Inverse variance weighted	19	-0.0730667	0.0907072	0.420518	0.929539	0.778137	1.1104
SSC-A on HLA DR+ Natural Killer	NMOSD	MR Egger	19	0.145461	0.148656	0.341544	1.15657	0.86424	1.54779
SSC-A on granulocyte	NMOSD	Simple mode	19	-0.151564	0.182032	0.415969	0.859363	0.601489	1.22779
SSC-A on lymphocyte	NMOSD	Weighted median	19	0.0433029	0.116496	0.710107	1.04425	0.83108	1.31211
SSC-A on T cell	NMOSD	Weighted mode	19	0.0531978	0.122952	0.670393	1.05464	0.82879	1.34203
SSC-A on CD4+ T cell	NMOSD	Inverse variance weighted	14	-0.316988	0.1231	0.010023	0.72834	0.572201	0.927084
SSC-A on CD8+ T cell	NMOSD	MR Egger	14	-0.435703	0.177441	0.0302882	0.64681	0.45681	0.915836
SSC-A on HLA DR+ T cell	NMOSD	Simple mode	14	-0.290851	0.251027	0.267443	0.747627	0.457095	1.22282
SSC-A on Natural Killer T	NMOSD	Weighted median	14	-0.393326	0.183967	0.0325144	0.674809	0.470528	0.967779
SSC-A on HLA DR+ CD4+ T cell	NMOSD	Weighted mode	14	-0.36203	0.188581	0.0771026	0.696262	0.481116	1.00762
SSC-A on HLA DR+ CD8+ T cell	NMOSD	Inverse variance weighted	11	-0.338478	0.176337	0.0549219	0.712854	0.504545	1.00717
CD11c on myeloid Dendritic Cell	NMOSD	MR Egger	11	-0.27266	0.469011	0.575272	0.761352	0.303637	1.90904
CD11c on CD62L+ myeloid Dendritic Cell	NMOSD	Simple mode	11	-0.310432	0.391388	0.446097	0.73313	0.340428	1.57884
CD11c on monocyte	NMOSD	Weighted median	11	-0.131475	0.236053	0.577545	0.876801	0.552038	1.39262
CD11c on granulocyte	NMOSD	Weighted mode	11	-0.161669	0.28091	0.577661	0.850723	0.490538	1.47538
CD11b on CD14+ monocyte	NMOSD	Inverse variance weighted	21	0.10133	0.0675929	0.133842	1.10664	0.969328	1.26341
CD11b on Granulocytic Myeloid-Derived Suppressor Cells	NMOSD	MR Egger	21	0.0565983	0.0810103	0.493231	1.05823	0.902865	1.24033
CD11b on CD66b++ myeloid cell	NMOSD	Simple mode	21	0.108362	0.178752	0.551191	1.11445	0.785063	1.58204
CD11b on Monocytic Myeloid-Derived Suppressor Cells	NMOSD	Weighted median	21	0.0642308	0.0918079	0.484163	1.06634	0.890731	1.27657
CD11b on CD33dim HLA DR-	NMOSD	Weighted mode	21	0.0504513	0.0786918	0.52872	1.05175	0.901419	1.22714
CD11b on basophil	NMOSD	Inverse variance weighted	21	0.0541778	0.0662149	0.413236	1.05567	0.927184	1.20197
CD11b on CD33+ HLA DR+ CD14dim	NMOSD	MR Egger	21	0.0329058	0.0800833	0.685747	1.03345	0.883329	1.20909
CD45RA on naive CD4+ T cell	NMOSD	Simple mode	21	0.062066	0.155827	0.694629	1.06403	0.783993	1.4441
CD4RA on Terminally Differentiated CD4+ T cell	NMOSD	Weighted median	21	0.0424567	0.0878298	0.628814	1.04337	0.878368	1.23937
CD45RA on naive CD8+ T cell	NMOSD	Weighted mode	21	0.0382102	0.0740307	0.611416	1.03895	0.898625	1.20119
CD45RA on Terminally Differentiated CD8+ T cell	NMOSD	Inverse variance weighted	18	-0.171682	0.12289	0.162401	0.842247	0.661963	1.07163
CD45RA on resting CD4 regulatory T cell	NMOSD	MR Egger	18	-0.350708	0.236779	0.157987	0.70419	0.442731	1.12006
CD45RA on CD39+ resting CD4 regulatory T cell	NMOSD	Simple mode	18	-0.0582971	0.264113	0.827933	0.94337	0.562166	1.58307
HLA DR on myeloid Dendritic Cell	NMOSD	Weighted median	18	-0.163403	0.175518	0.351866	0.849249	0.602047	1.19795
HLA DR on plasmacytoid Dendritic Cell	NMOSD	Weighted mode	18	-0.110839	0.192655	0.572611	0.895083	0.613581	1.30573
HLA DR on Dendritic Cell	NMOSD	Inverse variance weighted	10	0.231127	0.106945	0.030682	1.26002	1.02175	1.55386
HLA DR on Hematopoietic Stem Cell	NMOSD	MR Egger	10	0.2719	0.125943	0.062896	1.31246	1.02537	1.67992
HLA DR on CD33+ HLA DR+ CD14-	NMOSD	Simple mode	10	0.0263844	0.315877	0.935261	1.02674	0.552814	1.90695
HLA DR on CD33+ HLA DR+ CD14dim	NMOSD	Weighted median	10	0.252175	0.130442	0.0532081	1.28682	0.996514	1.6617
HLA DR on CD33dim HLA DR+ CD11b+	NMOSD	Weighted mode	10	0.257232	0.117802	0.0568409	1.29334	1.02669	1.62926
HLA DR on CD33dim HLA DR+ CD11b-	NMOSD	Inverse variance weighted	19	-0.0100257	0.190987	0.958135	0.990024	0.680886	1.43952
HLA DR on CD33- HLA DR+	NMOSD	MR Egger	19	0.258885	0.285635	0.377419	1.29548	0.740108	2.26762
HLA DR on HLA DR+ T cell	NMOSD	Simple mode	19	0.268447	0.413687	0.524588	1.30793	0.581363	2.94254
HLA DR on HLA DR+ CD4+ T cell	NMOSD	Weighted median	19	0.113145	0.206302	0.583387	1.11979	0.747361	1.67782
HLA DR on HLA DR+ CD8+ T cell	NMOSD	Weighted mode	19	0.156315	0.204389	0.454306	1.16919	0.783262	1.74528
HLA DR on B cell	NMOSD	Inverse variance weighted	18	-0.0939039	0.153081	0.539595	0.91037	0.674392	1.22892
HLA DR on HLA DR+ Natural Killer	NMOSD	MR Egger	18	-0.240904	0.23716	0.324847	0.785917	0.493744	1.25098
CD8 on CD28+ CD45RA- CD8+ T cell	NMOSD	Simple mode	18	-0.0449587	0.398703	0.91154	0.956037	0.437614	2.08861
CD8 on CD28+ CD45RA+ CD8+ T cell	NMOSD	Weighted median	18	0.0658855	0.23714	0.78114	1.0681	0.671052	1.70009
CD8 on CD28- CD8+ T cell	NMOSD	Weighted mode	18	0.059491	0.224033	0.793783	1.0613	0.684126	1.64641
CD8 on CD39+ CD8+ T cell	NMOSD	Inverse variance weighted	18	-0.129173	0.155096	0.404925	0.878822	0.648456	1.19103
IgD+ B cell %B cell	NMOSD	MR Egger	18	-0.0982758	0.234371	0.68056	0.906399	0.572557	1.4349
IgD+ CD38+ B cell Absolute Count	NMOSD	Simple mode	18	-0.721588	0.455072	0.131242	0.48598	0.199183	1.18572
IgD+ CD38dim B cell %B cell	NMOSD	Weighted median	18	-0.0914042	0.233102	0.694969	0.912649	0.57794	1.4412
IgD+ CD38dim B cell Absolute Count	NMOSD	Weighted mode	18	-0.0957573	0.225539	0.676474	0.908685	0.584024	1.41383
IgD+ CD38- B cell %B cell	NMOSD	Inverse variance weighted	25	-0.0142471	0.0578696	0.805533	0.985854	0.880142	1.10426
IgD+ CD38- B cell Absolute Count	NMOSD	MR Egger	25	0.0140557	0.0648364	0.830286	1.01415	0.89313	1.15158
Unswitched memory B cell %B cell	NMOSD	Simple mode	25	-0.0242824	0.276155	0.930662	0.97601	0.56805	1.67696
Unswitched memory B cell Absolute Count	NMOSD	Weighted median	25	0.022354	0.0712712	0.753789	1.02261	0.889285	1.17591
IgD- CD27- B cell %B cell	NMOSD	Weighted mode	25	0.0334235	0.0627616	0.599243	1.03399	0.914307	1.16934
IgD+ B cell Absolute Count	NMOSD	Inverse variance weighted	20	0.0444824	0.181053	0.805924	1.04549	0.733167	1.49085
IgD- CD27- B cell Absolute Count	NMOSD	MR Egger	20	-0.159566	0.340811	0.645265	0.852514	0.437117	1.66267
Switched memory B cell %B cell	NMOSD	Simple mode	20	-0.044931	0.425345	0.91698	0.956063	0.415361	2.20063
Switched memory B cell Absolute Count	NMOSD	Weighted median	20	-0.00927186	0.275633	0.973165	0.990771	0.577231	1.70058
Plasma Blast-Plasma Cell %B cell	NMOSD	Weighted mode	20	-0.0287852	0.291267	0.92231	0.971625	0.548994	1.71961
Plasma Blast-Plasma Cell Absolute Count	NMOSD	Inverse variance weighted	16	0.211307	0.31242	0.498815	1.23529	0.669625	2.27881
Memory B cell %B cell	NMOSD	MR Egger	16	-0.23574	0.731827	0.752118	0.789986	0.188224	3.31561
Memory B cell Absolute Count	NMOSD	Simple mode	16	-0.0502841	0.486665	0.919075	0.950959	0.366357	2.46842
Naive-mature B cell %B cell	NMOSD	Weighted median	16	-0.0205545	0.309428	0.947037	0.979655	0.534174	1.79665
Naive-mature B cell Absolute Count	NMOSD	Weighted mode	16	-0.101192	0.459552	0.828687	0.90376	0.367176	2.2245
IgD- CD38+ B cell %B cell	NMOSD	Inverse variance weighted	18	-0.142557	0.164294	0.385563	0.867138	0.628403	1.19657
IgD+ CD24+ B cell %B cell	NMOSD	MR Egger	18	-0.103603	0.259476	0.694968	0.901583	0.54217	1.49926
IgD+ CD24+ B cell Absolute Count	NMOSD	Simple mode	18	-0.178526	0.345038	0.611537	0.836502	0.425368	1.64501
IgD- CD24- B cell %B cell	NMOSD	Weighted median	18	-0.184559	0.238828	0.439659	0.831471	0.520658	1.32783
IgD- CD24- B cell Absolute Count	NMOSD	Weighted mode	18	-0.159024	0.242032	0.519952	0.852976	0.530781	1.37075
IgD+ CD24- B cell %B cell	NMOSD	Inverse variance weighted	15	0.215605	0.087563	0.0138057	1.24061	1.04496	1.47289
IgD+ CD24- B cell Absolute Count	NMOSD	MR Egger	15	0.275384	0.105774	0.0218601	1.31704	1.07044	1.62045
CD24+ CD27+ B cell %B cell	NMOSD	Simple mode	15	0.422389	0.287457	0.163837	1.5256	0.868465	2.67997
CD24+ CD27+ B cell Absolute Count	NMOSD	Weighted median	15	0.255458	0.125779	0.042255	1.29105	1.00897	1.652
CD20- B cell %B cell	NMOSD	Weighted mode	15	0.263588	0.106365	0.0265644	1.30159	1.05666	1.6033
IgD- CD38+ B cell Absolute Count	NMOSD	Inverse variance weighted	21	0.0132409	0.114683	0.908083	1.01333	0.809338	1.26874
CD20- B cell Absolute Count	NMOSD	MR Egger	21	0.0772177	0.150523	0.613868	1.08028	0.80428	1.45099
CD20- CD38- B cell %B cell	NMOSD	Simple mode	21	0.0762986	0.231486	0.745126	1.07928	0.685633	1.69895
CD20- CD38- B cell Absolute Count	NMOSD	Weighted median	21	0.137703	0.152784	0.367435	1.14763	0.85065	1.5483
IgD+ B cell %Lymphocyte	NMOSD	Weighted mode	21	0.125409	0.141058	0.384538	1.13361	0.859793	1.49463
IgD- CD38+ B cell %lymphocyte	NMOSD	Inverse variance weighted	13	0.0860084	0.187818	0.646999	1.08982	0.754187	1.57481
IgD- CD38dim B cell %lymphocyte	NMOSD	MR Egger	13	0.244154	0.300111	0.433162	1.27654	0.708884	2.29877
IgD- CD38- B cell %lymphocyte	NMOSD	Simple mode	13	0.131357	0.382776	0.737408	1.14038	0.538545	2.41476
IgD- CD38dim B cell %B cell	NMOSD	Weighted median	13	0.190208	0.251272	0.44906	1.2095	0.739128	1.97922
IgD+ CD38+ B cell %lymphocyte	NMOSD	Weighted mode	13	0.196897	0.21765	0.383453	1.21762	0.794775	1.86543
IgD+ CD38dim B cell %lymphocyte	NMOSD	Inverse variance weighted	9	-0.11197	0.259712	0.666373	0.894071	0.537404	1.48745
IgD+ CD38- B cell %lymphocyte	NMOSD	MR Egger	9	-0.0638811	0.456611	0.892677	0.938117	0.383337	2.29579
Unswitched memory B cell %lymphocyte	NMOSD	Simple mode	9	0.23068	0.440676	0.614834	1.25946	0.530973	2.9874
IgD- CD27- B cell %lymphocyte	NMOSD	Weighted median	9	-0.0354112	0.306081	0.907896	0.965208	0.52976	1.75858
Switched memory B cell %lymphocyte	NMOSD	Weighted mode	9	0.0346073	0.328184	0.918614	1.03521	0.544094	1.96963
Plasma Blast-Plasma Cell %lymphocyte	NMOSD	Inverse variance weighted	14	0.223847	0.230938	0.332399	1.25088	0.795494	1.96695
Memory B cell %lymphocyte	NMOSD	MR Egger	14	0.80144	0.430067	0.0870334	2.22875	0.959358	5.17775
Naive-mature B cell %lymphocyte	NMOSD	Simple mode	14	0.440146	0.580437	0.461798	1.55293	0.497823	4.8443
IgD- CD38dim B cell Absolute Count	NMOSD	Weighted median	14	0.464507	0.329716	0.158892	1.59123	0.833821	3.03663
IgD+ CD24+ B cell %lymphocyte	NMOSD	Weighted mode	14	0.537927	0.387678	0.188597	1.71245	0.800978	3.66114
IgD- CD24- B cell %lymphocyte	NMOSD	Inverse variance weighted	16	0.143966	0.194703	0.459656	1.15484	0.788478	1.69144
IgD+ CD24- B cell %lymphocyte	NMOSD	MR Egger	16	0.416109	0.302061	0.189961	1.51605	0.838676	2.74052
CD24+ CD27+ B cell %lymphocyte	NMOSD	Simple mode	16	0.470157	0.453621	0.316411	1.60025	0.657744	3.89328
CD20- B cell %lymphocyte	NMOSD	Weighted median	16	0.246388	0.273611	0.367852	1.2794	0.748346	2.18729
CD20- CD38- B cell %lymphocyte	NMOSD	Weighted mode	16	0.296408	0.276007	0.299834	1.34502	0.783044	2.31031
IgD- CD38- B cell %B cell	NMOSD	Inverse variance weighted	21	-0.218056	0.205223	0.287993	0.80408	0.537787	1.20223
IgD- CD38- B cell Absolute Count	NMOSD	MR Egger	21	-0.0830538	0.39063	0.833891	0.920302	0.427976	1.97898
IgD+ CD38+ B cell %B cell	NMOSD	Simple mode	21	-0.156035	0.436725	0.724622	0.855529	0.363485	2.01365
CD11c+ monocyte Absolute Count	NMOSD	Weighted median	21	-0.256021	0.306156	0.403017	0.774125	0.424821	1.41064
CD11c+ monocyte %monocyte	NMOSD	Weighted mode	21	-0.207322	0.336899	0.545241	0.812758	0.419939	1.57302
CD62L- monocyte Absolute Count	NMOSD	Inverse variance weighted	22	0.262301	0.224804	0.243291	1.29992	0.836679	2.01964
CD62L- monocyte %monocyte	NMOSD	MR Egger	22	0.619327	0.540895	0.265725	1.85768	0.643504	5.36277
CD11c+ CD62L- monocyte Absolute Count	NMOSD	Simple mode	22	-0.0538686	0.48966	0.913444	0.947557	0.362909	2.47407
CD11c+ CD62L- monocyte %monocyte	NMOSD	Weighted median	22	0.206158	0.278928	0.459841	1.22895	0.711386	2.12305
CD62L- HLA DR++ monocyte Absolute Count	NMOSD	Weighted mode	22	-0.0136289	0.512988	0.979055	0.986464	0.360925	2.69616
CD62L- HLA DR++ monocyte %monocyte	NMOSD	Inverse variance weighted	15	-0.597225	0.255145	0.0192461	0.550337	0.333768	0.907428
CD11c+ HLA DR++ monocyte Absolute Count	NMOSD	MR Egger	15	-1.73142	0.736641	0.0351982	0.177033	0.0417843	0.750059
CD11c+ HLA DR++ monocyte %monocyte	NMOSD	Simple mode	15	-0.417942	0.586414	0.487736	0.6584	0.208605	2.07805
Myeloid Dendritic Cell Absolute Count	NMOSD	Weighted median	15	-0.308494	0.350839	0.379237	0.734553	0.369303	1.46104
Myeloid Dendritic Cell %Dendritic Cell	NMOSD	Weighted mode	15	-0.392258	0.591813	0.518218	0.67553	0.211779	2.15479
Plasmacytoid Dendritic Cell Absolute Count	NMOSD	Inverse variance weighted	18	0.00457102	0.0553409	0.934172	1.00458	0.901318	1.11968
Dendritic Cell Absolute Count	NMOSD	MR Egger	18	-0.0154909	0.0532179	0.774727	0.984628	0.8871	1.09288
CD62L- Dendritic Cell Absolute Count	NMOSD	Simple mode	18	-0.220336	0.439954	0.622923	0.802249	0.338698	1.90023
CD62L- Dendritic Cell %Dendritic Cell	NMOSD	Weighted median	18	-0.00764557	0.0391129	0.845022	0.992384	0.919149	1.07145
CD86+ myeloid Dendritic Cell Absolute Count	NMOSD	Weighted mode	18	-0.0104619	0.0371118	0.78142	0.989593	0.920166	1.06426
CD86+ myeloid Dendritic Cell %Dendritic Cell	NMOSD	Inverse variance weighted	23	-0.0252722	0.0327509	0.440322	0.975044	0.914421	1.03969
CD86+ plasmacytoid Dendritic Cell Absolute Count	NMOSD	MR Egger	23	-0.0206547	0.0341259	0.551499	0.979557	0.916181	1.04732
CD86+ plasmacytoid Dendritic Cell %Dendritic Cell	NMOSD	Simple mode	23	-0.172866	0.17283	0.328085	0.841251	0.599529	1.18043
CD62L- myeloid Dendritic Cell Absolute Count	NMOSD	Weighted median	23	-0.00761178	0.0370048	0.837028	0.992417	0.922986	1.06707
CD62L- myeloid Dendritic Cell %Dendritic Cell	NMOSD	Weighted mode	23	-0.0139905	0.0342631	0.686982	0.986107	0.922059	1.0546
CD62L- plasmacytoid Dendritic Cell Absolute Count	NMOSD	Inverse variance weighted	19	-0.00349819	0.0347157	0.919736	0.996508	0.930958	1.06667
CD62L- plasmacytoid Dendritic Cell %Dendritic Cell	NMOSD	MR Egger	19	-0.00618348	0.0354657	0.863649	0.993836	0.927098	1.06538
CD62L- CD86+ myeloid Dendritic Cell Absolute Count	NMOSD	Simple mode	19	-0.000951286	0.374771	0.998003	0.999049	0.479265	2.08256
CD62L- CD86+ myeloid Dendritic Cell %Dendritic Cell	NMOSD	Weighted median	19	-0.00557218	0.038195	0.88401	0.994443	0.922715	1.07175
Plasmacytoid Dendritic Cell %Dendritic Cell	NMOSD	Weighted mode	19	-0.000951286	0.0355097	0.978922	0.999049	0.931881	1.07106
HLA DR++ monocyte %monocyte	NMOSD	Inverse variance weighted	21	0.203189	0.0940051	0.030659	1.2253	1.01912	1.4732
HLA DR++ monocyte %leukocyte	NMOSD	MR Egger	21	0.239759	0.111961	0.0454132	1.27094	1.02052	1.58281
HLA DR++ monocyte Absolute Count	NMOSD	Simple mode	21	0.564893	0.395308	0.168439	1.75926	0.810657	3.81788
CD4 regulatory T cell %CD4+ T cell	NMOSD	Weighted median	21	0.243618	0.791961	0.758376	1.27586	0.270191	6.02466
CD4 regulatory T cell %T cell	NMOSD	Weighted mode	21	0.240366	0.117293	0.0537813	1.27171	1.01053	1.60041
Resting CD4 regulatory T cell Absolute Count	NMOSD	Inverse variance weighted	16	0.147038	0.082379	0.0742786	1.1584	0.985678	1.36138
Resting CD4 regulatory T cell %CD4 regulatory T cell	NMOSD	MR Egger	16	0.216752	0.0943951	0.0376185	1.24204	1.03225	1.49446
Resting CD4 regulatory T cell %CD4+ T cell	NMOSD	Simple mode	16	0.220863	0.270045	0.426231	1.24715	0.734603	2.11732
CD39+ resting CD4 regulatory T cell Absolute Count	NMOSD	Weighted median	16	0.244229	0.12005	0.0419114	1.27664	1.00897	1.61531
CD39+ resting CD4 regulatory T cell %resting CD4 regulatory T cell	NMOSD	Weighted mode	16	0.203625	0.113052	0.0918106	1.22584	0.982204	1.52991
CD39+ resting CD4 regulatory T cell %CD4 regulatory T cell	NMOSD	Inverse variance weighted	10	-0.0180825	0.173313	0.916904	0.98208	0.69923	1.37935
Activated CD4 regulatory T cell Absolute Count	NMOSD	MR Egger	10	0.126862	0.22513	0.588532	1.13526	0.730232	1.76494
Activated CD4 regulatory T cell %CD4 regulatory T cell	NMOSD	Simple mode	10	-0.896213	0.515364	0.116035	0.408112	0.148625	1.12064
Activated CD4 regulatory T cell %CD4+ T cell	NMOSD	Weighted median	10	0.0228721	0.205946	0.91157	1.02314	0.683327	1.53193
CD39+ activated CD4 regulatory T cell Absolute Count	NMOSD	Weighted mode	10	0.21515	0.210987	0.334482	1.24005	0.820056	1.87514
CD39+ activated CD4 regulatory T cell %activated CD4 regulatory T cell	NMOSD	Inverse variance weighted	14	-0.0534358	0.226859	0.813785	0.947967	0.607697	1.47877
CD39+ activated CD4 regulatory T cell %CD4 regulatory T cell	NMOSD	MR Egger	14	0.10797	0.487416	0.828416	1.11401	0.428542	2.89593
Secreting CD4 regulatory T cell Absolute Count	NMOSD	Simple mode	14	-0.453652	0.522332	0.400864	0.635304	0.228225	1.76848
Secreting CD4 regulatory T cell %CD4 regulatory T cell	NMOSD	Weighted median	14	-0.0299138	0.326408	0.92698	0.970529	0.511876	1.84015
Secreting CD4 regulatory T cell %CD4+ T cell	NMOSD	Weighted mode	14	-0.0194207	0.326339	0.95345	0.980767	0.517345	1.85931
CD39+ secreting CD4 regulatory T cell Absolute Count	NMOSD	Inverse variance weighted	19	-0.00597456	0.155478	0.969347	0.994043	0.732925	1.34819
CD39+ secreting CD4 regulatory T cell %secreting CD4 regulatory T cell	NMOSD	MR Egger	19	-0.129376	0.264069	0.630445	0.878644	0.523639	1.47432
CD39+ secreting CD4 regulatory T cell %CD4 regulatory T cell	NMOSD	Simple mode	19	-0.180745	0.34782	0.609639	0.834648	0.422118	1.65034
Activated & resting CD4 regulatory T cell Absolute Count	NMOSD	Weighted median	19	-0.0472801	0.201302	0.814309	0.95382	0.642857	1.4152
Activated & resting CD4 regulatory T cell %CD4 regulatory T cell	NMOSD	Weighted mode	19	-0.0670766	0.187936	0.725308	0.935124	0.646985	1.35159
Activated & resting CD4 regulatory T cell %CD4+ T cell	NMOSD	Inverse variance weighted	14	0.066739	0.199872	0.738448	1.06902	0.72252	1.58168
Activated & secreting CD4 regulatory T cell Absolute Count	NMOSD	MR Egger	14	0.091519	0.336999	0.790568	1.09584	0.566092	2.12132
Activated & secreting CD4 regulatory T cell %CD4 regulatory T cell	NMOSD	Simple mode	14	0.347837	0.374648	0.370099	1.416	0.679449	2.95101
Activated & secreting CD4 regulatory T cell %CD4+ T cell	NMOSD	Weighted median	14	0.126363	0.22531	0.574907	1.13469	0.729611	1.76468
CD25++ CD4+ T cell Absolute Count	NMOSD	Weighted mode	14	0.097997	0.217775	0.660128	1.10296	0.719757	1.69018
CD25++ CD4+ T cell %CD4+ T cell	NMOSD	Inverse variance weighted	19	-0.075549	0.0406633	0.0631808	0.927234	0.856202	1.00416
CD25++ CD4+ T cell %T cell	NMOSD	MR Egger	19	-0.0843405	0.0437794	0.0709304	0.919118	0.84354	1.00147
CD25++ CD45RA+ CD4 not regulatory T cell Absolute Count	NMOSD	Simple mode	19	0.0511921	0.165165	0.760163	1.05253	0.761449	1.45487
CD25++ CD45RA+ CD4 not regulatory T cell %CD4+ T cell	NMOSD	Weighted median	19	-0.0956339	0.0504796	0.0581581	0.908797	0.823185	1.00331
CD25++ CD45RA+ CD4 not regulatory T cell %T cell	NMOSD	Weighted mode	19	-0.0843199	0.0399575	0.0490945	0.919137	0.8499	0.994015
CD25++ CD45RA- CD4 not regulatory T cell Absolute Count	NMOSD	Inverse variance weighted	18	-0.104267	0.0731509	0.15405	0.900985	0.780639	1.03988
CD25++ CD45RA- CD4 not regulatory T cell %CD4+ T cell	NMOSD	MR Egger	18	-0.151083	0.083546	0.0893789	0.859776	0.729911	1.01275
CD25++ CD45RA- CD4 not regulatory T cell %T cell	NMOSD	Simple mode	18	-0.240399	0.212984	0.274695	0.786314	0.517965	1.19369
CD4 regulatory T cell Absolute Count	NMOSD	Weighted median	18	-0.163231	0.0947148	0.0848177	0.849395	0.705484	1.02266
Hematopoietic Stem Cell Absolute Count	NMOSD	Weighted mode	18	-0.157576	0.0740953	0.0483912	0.854212	0.738745	0.987727
Immature Myeloid-Derived Suppressor Cells Absolute Count	NMOSD	Inverse variance weighted	22	-0.0972862	0.0605359	0.108036	0.907296	0.805786	1.02159
Immature Myeloid-Derived Suppressor Cells %CD33dim HLA DR- CD66b-	NMOSD	MR Egger	22	-0.118428	0.0660122	0.0879418	0.888316	0.780507	1.01102
CD33+ HLA DR+ Absolute Count	NMOSD	Simple mode	22	-0.198287	0.121134	0.116546	0.820134	0.646805	1.03991
CD33+ HLA DR+ CD14- Absolute Count	NMOSD	Weighted median	22	-0.0733655	0.053513	0.17038	0.929261	0.836732	1.03202
CD33+ HLA DR+ CD14- %CD33+ HLA DR+	NMOSD	Weighted mode	22	-0.0926673	0.0436167	0.0456602	0.911497	0.836812	0.992847
CD33+ HLA DR+ CD14dim Absolute Count	NMOSD	Inverse variance weighted	2	-0.0452376	0.282011	0.872557	0.95577	0.549922	1.66114
CD33+ HLA DR+ CD14dim %CD33+ HLA DR+	NMOSD	Inverse variance weighted	13	-0.135409	0.20533	0.509593	0.873358	0.583999	1.30609
CD33- HLA DR- Absolute Count	NMOSD	MR Egger	13	-0.143314	0.320436	0.663375	0.866482	0.462379	1.62375
CD33- HLA DR+ Absolute Count	NMOSD	Simple mode	13	-0.280117	0.425757	0.523006	0.755695	0.328046	1.74084
Granulocytic Myeloid-Derived Suppressor Cells Absolute Count	NMOSD	Weighted median	13	-0.0540331	0.274247	0.843809	0.947401	0.553465	1.62173
CD33dim HLA DR+ CD11b+ Absolute Count	NMOSD	Weighted mode	13	-0.151491	0.316961	0.641275	0.859425	0.461749	1.5996
CD33dim HLA DR+ CD11b+ %CD33dim HLA DR+	NMOSD	Inverse variance weighted	9	0.108645	0.256177	0.671491	1.11477	0.674718	1.84181
CD33dim HLA DR+ CD11b- Absolute Count	NMOSD	MR Egger	9	-0.0719178	0.398582	0.861924	0.930607	0.426075	2.03257
CD33dim HLA DR+ CD11b- %CD33dim HLA DR+	NMOSD	Simple mode	9	0.0599282	0.502462	0.908003	1.06176	0.396572	2.8427
CD66b++ myeloid cell Absolute Count	NMOSD	Weighted median	9	-0.0330064	0.299556	0.912263	0.967532	0.537871	1.74041
Monocytic Myeloid-Derived Suppressor Cells Absolute Count	NMOSD	Weighted mode	9	-0.063226	0.320074	0.848335	0.938731	0.50129	1.7579
CD33dim HLA DR- Absolute Count	NMOSD	Inverse variance weighted	14	-0.100456	0.213356	0.637756	0.904425	0.595334	1.37399
Basophil Absolute Count	NMOSD	MR Egger	14	-0.00408273	0.358948	0.991112	0.995926	0.492816	2.01265
Basophil %CD33dim HLA DR- CD66b-	NMOSD	Simple mode	14	0.137376	0.46737	0.773449	1.14726	0.459017	2.86744
CD45RA- CD4+ T cell Absolute Count	NMOSD	Weighted median	14	0.0290485	0.289252	0.920006	1.02947	0.583982	1.81481
CD45RA- CD4+ T cell %CD4+ T cell	NMOSD	Weighted mode	14	0.00761559	0.305829	0.980512	1.00764	0.553326	1.83499
CD45RA- CD4+ T cell %T cell	NMOSD	Inverse variance weighted	20	-0.167592	0.137157	0.221746	0.845698	0.646346	1.10654
Central Memory CD4+ T cell Absolute Count	NMOSD	MR Egger	20	-0.286077	0.182491	0.13438	0.751205	0.525314	1.07423
Central Memory CD4+ T cell %CD4+ T cell	NMOSD	Simple mode	20	-0.247321	0.394341	0.53801	0.78089	0.360512	1.69145
Central Memory CD4+ T cell %T cell	NMOSD	Weighted median	20	-0.309255	0.198746	0.119701	0.733994	0.497183	1.0836
Naive CD4+ T cell Absolute Count	NMOSD	Weighted mode	20	-0.329729	0.201759	0.118663	0.719119	0.484239	1.06793
Naive CD4+ T cell %CD4+ T cell	NMOSD	Inverse variance weighted	17	0.0243878	0.169942	0.88589	1.02469	0.734402	1.42971
Effector Memory CD4+ T cell Absolute Count	NMOSD	MR Egger	17	0.167855	0.23366	0.483568	1.18277	0.748174	1.8698
Effector Memory CD4+ T cell %CD4+ T cell	NMOSD	Simple mode	17	0.350759	0.448523	0.445616	1.42014	0.589579	3.42076
Effector Memory CD4+ T cell %T cell	NMOSD	Weighted median	17	0.130728	0.242147	0.589284	1.13966	0.709015	1.83187
Terminally Differentiated CD4+ T cell Absolute Count	NMOSD	Weighted mode	17	0.202126	0.25498	0.439542	1.224	0.742572	2.01756
Terminally Differentiated CD4+ T cell %CD4+ T cell	NMOSD	Inverse variance weighted	15	-0.92145	0.241921	0.000139594	0.397942	0.247681	0.639362
Terminally Differentiated CD4+ T cell %T cell	NMOSD	MR Egger	15	-0.558764	0.712382	0.446886	0.571916	0.14156	2.31059
Central Memory CD8+ T cell Absolute Count	NMOSD	Simple mode	15	-1.02055	0.575513	0.0979267	0.360397	0.116653	1.11344
Central Memory CD8+ T cell %CD8+ T cell	NMOSD	Weighted median	15	-0.796585	0.328361	0.0152687	0.450866	0.236887	0.858132
Central Memory CD8+ T cell %T cell	NMOSD	Weighted mode	15	-0.825167	0.501093	0.121867	0.438162	0.164095	1.16997
Naive CD8+ T cell Absolute Count	NMOSD	Inverse variance weighted	21	0.325821	0.146258	0.0258991	1.38517	1.03993	1.84501
Naive CD8+ T cell %CD8+ T cell	NMOSD	MR Egger	21	0.312996	0.247752	0.221749	1.36752	0.841476	2.2224
Naive CD8+ T cell %T cell	NMOSD	Simple mode	21	0.206379	0.388226	0.600862	1.22922	0.574334	2.63084
Effector Memory CD8+ T cell Absolute Count	NMOSD	Weighted median	21	0.281138	0.218359	0.197918	1.32464	0.863427	2.03221
Effector Memory CD8+ T cell %CD8+ T cell	NMOSD	Weighted mode	21	0.32498	0.261831	0.2289	1.384	0.828442	2.31213
Effector Memory CD8+ T cell %T cell	NMOSD	Inverse variance weighted	20	-0.155414	0.21307	0.465754	0.85606	0.563814	1.29979
Terminally Differentiated CD8+ T cell Absolute Count	NMOSD	MR Egger	20	-0.0295022	0.371863	0.937641	0.970929	0.468437	2.01244
Terminally Differentiated CD8+ T cell %CD8+ T cell	NMOSD	Simple mode	20	-0.481783	0.500107	0.347469	0.617681	0.231774	1.64613
Terminally Differentiated CD8+ T cell %T cell	NMOSD	Weighted median	20	0.191574	0.270605	0.478979	1.21115	0.712617	2.05846
CD45RA+ CD8+ T cell Absolute Count	NMOSD	Weighted mode	20	0.211266	0.308006	0.50105	1.23524	0.675417	2.25908
CD45RA+ CD8+ T cell %CD8+ T cell	NMOSD	Inverse variance weighted	17	-0.0163197	0.201703	0.935514	0.983813	0.66255	1.46085
CD45RA+ CD8+ T cell %T cell	NMOSD	MR Egger	17	0.102699	0.424243	0.812	1.10816	0.48248	2.54521
Central Memory CD4-CD8- T cell Absolute Count	NMOSD	Simple mode	17	0.20797	0.532275	0.701158	1.23118	0.43375	3.49463
Central Memory CD4-CD8- T cell %CD4-CD8- T cell	NMOSD	Weighted median	17	0.00626173	0.308059	0.983783	1.00628	0.550167	1.84054
Central Memory CD4-CD8- T cell %T cell	NMOSD	Weighted mode	17	0.0745012	0.447461	0.869851	1.07735	0.448197	2.58965
Naive CD4-CD8- T cell Absolute Count	NMOSD	Inverse variance weighted	22	-0.419216	0.143454	0.00347443	0.657562	0.496394	0.871058
Naive CD4-CD8- T cell %CD4-CD8- T cell	NMOSD	MR Egger	22	-0.330652	0.229653	0.165396	0.718455	0.458052	1.1269
Naive CD4-CD8- T cell %T cell	NMOSD	Simple mode	22	-0.22302	0.383671	0.567239	0.800099	0.377187	1.69719
Effector Memory CD4-CD8- T cell Absolute Count	NMOSD	Weighted median	22	-0.551687	0.215808	0.0105768	0.575977	0.377317	0.879235
Effector Memory CD4-CD8- T cell %CD4-CD8- T cell	NMOSD	Weighted mode	22	-0.514396	0.252092	0.054072	0.597862	0.364767	0.97991
Effector Memory CD4-CD8- T cell %T cell	NMOSD	Inverse variance weighted	18	-0.335294	0.16971	0.0481901	0.715127	0.512771	0.997341
Terminally Differentiated CD4-CD8- T cell Absolute Count	NMOSD	MR Egger	18	-0.251488	0.321258	0.445165	0.777643	0.414305	1.45962
Terminally Differentiated CD4-CD8- T cell %CD4-CD8- T cell	NMOSD	Simple mode	18	-0.15876	0.398164	0.695055	0.853201	0.390955	1.86198
Terminally Differentiated CD4-CD8- T cell %T cell	NMOSD	Weighted median	18	-0.329922	0.236994	0.163888	0.71898	0.451839	1.14406
Naive CD4+ T cell %T cell	NMOSD	Weighted mode	18	-0.317289	0.324104	0.341321	0.728121	0.385763	1.37432
Transitional B cell %B cell	NMOSD	Inverse variance weighted	25	-0.116015	0.13402	0.386679	0.890462	0.684756	1.15796
Transitional B cell Absolute Count	NMOSD	MR Egger	25	-0.0881118	0.195647	0.656666	0.915658	0.624016	1.3436
Transitional B cell %lymphocyte	NMOSD	Simple mode	25	-0.0421489	0.345932	0.904039	0.958727	0.486666	1.88868
CD14- CD16+ monocyte Absolute Count	NMOSD	Weighted median	25	-0.138202	0.201542	0.492889	0.870923	0.58671	1.29281
CD14+ CD16+ monocyte Absolute Count	NMOSD	Weighted mode	25	-0.157573	0.185201	0.403277	0.854214	0.594183	1.22804
CD14- CD16- Absolute Count	NMOSD	Inverse variance weighted	13	0.216418	0.229806	0.346326	1.24162	0.79136	1.94807
CD14+ CD16- monocyte Absolute Count	NMOSD	MR Egger	13	0.593204	0.381349	0.148101	1.80978	0.857067	3.82152
Monocyte Absolute Count	NMOSD	Simple mode	13	0.53328	0.549965	0.351354	1.70451	0.580044	5.00888
CD14- CD16+ monocyte %monocyte	NMOSD	Weighted median	13	0.505323	0.318491	0.1126	1.65752	0.887879	3.09431
CD14+ CD16+ monocyte %monocyte	NMOSD	Weighted mode	13	0.453436	0.342803	0.210579	1.57371	0.803758	3.08123
CD14+ CD16- monocyte %monocyte	NMOSD	Inverse variance weighted	20	-0.208188	0.168744	0.217296	0.812055	0.583375	1.13038
CD16+ monocyte %monocyte	NMOSD	MR Egger	20	0.0503437	0.25322	0.844637	1.05163	0.640204	1.72747
T/B cell	NMOSD	Simple mode	20	-0.870996	0.445921	0.0656767	0.418535	0.174645	1.00301
CD4+/CD8+ T cell	NMOSD	Weighted median	20	-0.222684	0.258124	0.388301	0.800368	0.482581	1.32742
CD4+ T cell Absolute Count	NMOSD	Weighted mode	20	-0.239407	0.253694	0.357176	0.787094	0.478716	1.29412
CD4+ T cell %T cell	NMOSD	Inverse variance weighted	17	-0.150732	0.23205	0.515973	0.860079	0.545775	1.35539
CD8+ T cell Absolute Count	NMOSD	MR Egger	17	-0.181422	0.616039	0.772414	0.834083	0.24936	2.78992
CD8+ T cell %T cell	NMOSD	Simple mode	17	-0.966279	0.605914	0.130329	0.380496	0.116034	1.24771
CD4+CD8+ T cell Absolute Count	NMOSD	Weighted median	17	-0.343516	0.33303	0.302312	0.709272	0.36926	1.36236
CD4+CD8+ T cell %T cell	NMOSD	Weighted mode	17	-0.93579	0.497318	0.0782017	0.392276	0.148001	1.03972
CD8dim T cell Absolute Count	NMOSD	Inverse variance weighted	15	-0.137057	0.188532	0.467244	0.87192	0.602553	1.26171
CD8dim T cell %T cell	NMOSD	MR Egger	15	-0.248192	0.339143	0.477265	0.78021	0.401353	1.51669
CD4-CD8- T cell Absolute Count	NMOSD	Simple mode	15	-0.0775149	0.355668	0.830619	0.925413	0.460877	1.85817
CD4-CD8- T cell %T cell	NMOSD	Weighted median	15	-0.180142	0.24894	0.469287	0.835151	0.5127	1.3604
Leukocyte Absolute Count	NMOSD	Weighted mode	15	-0.0642787	0.270373	0.815526	0.937744	0.551998	1.59305
Lymphocyte Absolute Count	NMOSD	Inverse variance weighted	16	-0.00328244	0.184211	0.985783	0.996723	0.694657	1.43014
Lymphocyte %leukocyte	NMOSD	MR Egger	16	0.0739008	0.279364	0.795224	1.0767	0.622724	1.86163
T cell Absolute Count	NMOSD	Simple mode	16	0.275304	0.329746	0.416875	1.31693	0.690046	2.51332
T cell %lymphocyte	NMOSD	Weighted median	16	0.035873	0.203521	0.860088	1.03652	0.695567	1.54461
T cell %leukocyte	NMOSD	Weighted mode	16	0.00659848	0.218495	0.976306	1.00662	0.655962	1.54473
CD4+ T cell %leukocyte	NMOSD	Inverse variance weighted	17	-0.0200631	0.0220799	0.36353	0.980137	0.938625	1.02349
CD8+ T cell %leukocyte	NMOSD	MR Egger	17	-0.0201611	0.0224926	0.384228	0.980041	0.937774	1.02421
CD4+CD8+ T cell %leukocyte	NMOSD	Simple mode	17	0.00234267	0.273355	0.993268	1.00235	0.586588	1.71278
CD4+ CD8dim T cell Absolute Count	NMOSD	Weighted median	17	-0.019882	0.0230613	0.388611	0.980314	0.936991	1.02564
CD4+ CD8dim T cell %lymphocyte	NMOSD	Weighted mode	17	-0.0186251	0.0216874	0.403134	0.981547	0.940699	1.02417
CD4+ CD8dim T cell %leukocyte	NMOSD	Inverse variance weighted	20	0.00528961	0.140118	0.969886	1.0053	0.763882	1.32303
CD8dim T cell %leukocyte	NMOSD	MR Egger	20	-0.14959	0.189284	0.439644	0.861061	0.594172	1.24783
CD4-CD8- T cell %leukocyte	NMOSD	Simple mode	20	-0.267588	0.388688	0.499498	0.765223	0.357215	1.63925
CD8+ and CD8dim T cell %leukocyte	NMOSD	Weighted median	20	-0.0791294	0.209325	0.705414	0.92392	0.61299	1.39257
TCRgd T cell Absolute Count	NMOSD	Weighted mode	20	-0.109302	0.178944	0.548558	0.896459	0.631263	1.27307
TCRgd T cell %T cell	NMOSD	Inverse variance weighted	22	-0.120525	0.120755	0.318232	0.886455	0.699629	1.12317
TCRgd T cell %lymphocyte	NMOSD	MR Egger	22	-0.155308	0.154897	0.328005	0.856152	0.631975	1.15985
HLA DR+ T cell Absolute Count	NMOSD	Simple mode	22	-0.227026	0.293796	0.44829	0.7969	0.448043	1.41739
HLA DR+ T cell%T cell	NMOSD	Weighted median	22	-0.130401	0.171654	0.447451	0.877744	0.626979	1.2288
HLA DR+ T cell%lymphocyte	NMOSD	Weighted mode	22	-0.115825	0.170045	0.503225	0.890631	0.638194	1.24292
Natural Killer T Absolute Count	NMOSD	Inverse variance weighted	17	0.0582575	0.176855	0.741848	1.05999	0.749478	1.49914
Natural Killer T %T cell	NMOSD	MR Egger	17	0.315059	0.284628	0.285767	1.37034	0.784419	2.39391
Natural Killer T %lymphocyte	NMOSD	Simple mode	17	0.0691221	0.356238	0.848592	1.07157	0.533069	2.15405
HLA DR+ CD4+ T cell Absolute Count	NMOSD	Weighted median	17	0.147387	0.242905	0.544006	1.1588	0.719854	1.86541
HLA DR+ CD4+ T cell %T cell	NMOSD	Weighted mode	17	0.156918	0.261465	0.556813	1.1699	0.700785	1.95304
HLA DR+ CD4+ T cell %lymphocyte	NMOSD	Inverse variance weighted	16	0.207603	0.168062	0.216728	1.23072	0.885326	1.71088
HLA DR+ CD8+ T cell Absolute Count	NMOSD	MR Egger	16	-0.190001	0.285401	0.516401	0.826958	0.472656	1.44684
HLA DR+ CD8+ T cell %T cell	NMOSD	Simple mode	16	0.445763	0.463485	0.351417	1.56168	0.629602	3.87364
HLA DR+ CD8+ T cell %lymphocyte	NMOSD	Weighted median	16	0.162783	0.21387	0.446578	1.17678	0.773831	1.78956
CD8+ Natural Killer T Absolute Count	NMOSD	Weighted mode	16	0.122557	0.212665	0.572965	1.13038	0.745079	1.71494
CD8+ Natural Killer T %T cell	NMOSD	Inverse variance weighted	15	0.0481275	0.116051	0.678353	1.0493	0.835829	1.3173
CD8+ Natural Killer T %lymphocyte	NMOSD	MR Egger	15	0.0233067	0.144514	0.874355	1.02358	0.771097	1.35874
CD8dim Natural Killer T Absolute Count	NMOSD	Simple mode	15	0.053319	0.289784	0.856656	1.05477	0.597705	1.86134
CD8dim Natural Killer T %T cell	NMOSD	Weighted median	15	0.0824584	0.147547	0.576256	1.08595	0.813236	1.45013
CD8dim Natural Killer T %lymphocyte	NMOSD	Weighted mode	15	0.0797952	0.129833	0.548678	1.08307	0.839728	1.39692
CD4-CD8- Natural Killer T Absolute Count	NMOSD	Inverse variance weighted	15	-0.030407	0.261796	0.907536	0.970051	0.580696	1.62047
CD4-CD8- Natural Killer T %T cell	NMOSD	MR Egger	15	0.495254	0.495831	0.336104	1.64091	0.620907	4.33656
CD4-CD8- Natural Killer T %lymphocyte	NMOSD	Simple mode	15	-0.0250717	0.49381	0.960225	0.97524	0.370486	2.56715
CD3- lymphocyte Absolute Count	NMOSD	Weighted median	15	0.254925	0.301709	0.398146	1.29036	0.71432	2.33095
CD3- lymphocyte %lymphocyte	NMOSD	Weighted mode	15	0.203687	0.31287	0.525571	1.22591	0.663957	2.2635
CD3- lymphocyte %leukocyte	NMOSD	Inverse variance weighted	22	0.0561641	0.154973	0.717044	1.05777	0.780685	1.4332
B cell Absolute Count	NMOSD	MR Egger	22	-0.294684	0.272238	0.291931	0.744767	0.436804	1.26985
B cell %CD3- lymphocyte	NMOSD	Simple mode	22	0.326484	0.481948	0.505531	1.38609	0.538949	3.56478
B cell %lymphocyte	NMOSD	Weighted median	22	-0.0954997	0.224447	0.67048	0.908919	0.585426	1.41117
Natural Killer Absolute Count	NMOSD	Weighted mode	22	-0.240948	0.271825	0.385436	0.785883	0.461292	1.33887
Natural Killer %CD3- lymphocyte	NMOSD	Inverse variance weighted	12	0.257555	0.228136	0.258919	1.29376	0.827296	2.02324
Natural Killer %lymphocyte	NMOSD	MR Egger	12	0.341489	0.433306	0.448915	1.40704	0.601824	3.28961
HLA DR+ Natural Killer Absolute Count	NMOSD	Simple mode	12	0.837069	0.584252	0.17974	2.30959	0.734867	7.25872
HLA DR+ Natural Killer %Natural Killer	NMOSD	Weighted median	12	0.559293	0.310163	0.0713529	1.74943	0.952538	3.21302
HLA DR+ Natural Killer %CD3- lymphocyte	NMOSD	Weighted mode	12	0.642217	0.39528	0.132506	1.90069	0.875874	4.12459
Granulocyte Absolute Count	NMOSD	Inverse variance weighted	14	0.226463	0.326911	0.488475	1.25416	0.660814	2.38026
Granulocyte %leukocyte	NMOSD	MR Egger	14	-0.160421	0.694141	0.821125	0.851785	0.218507	3.32044
CD28- CD4-CD8- T cell %CD4-CD8- T cell	NMOSD	Simple mode	14	-0.515246	0.532336	0.350759	0.597353	0.210425	1.69576
CD28- CD4-CD8- T cell Absolute Count	NMOSD	Weighted median	14	0.0212787	0.321116	0.947167	1.02151	0.54438	1.91682
CD28+ CD4-CD8- T cell %T cell	NMOSD	Weighted mode	14	-0.199861	0.363147	0.591406	0.818845	0.401869	1.66847
CD28+ CD4-CD8- T cell %CD4-CD8- T cell	NMOSD	Inverse variance weighted	16	0.0608532	0.209031	0.770959	1.06274	0.705501	1.60088
CD28+ CD4-CD8- T cell Absolute Count	NMOSD	MR Egger	16	0.136346	0.339566	0.694092	1.14608	0.589074	2.22976
CD39+ CD4+ T cell %T cell	NMOSD	Simple mode	16	0.252982	0.408874	0.545378	1.28786	0.577867	2.87018
CD39+ CD4+ T cell %CD4+ T cell	NMOSD	Weighted median	16	-0.0641178	0.262707	0.80718	0.937895	0.560446	1.56955
CD39+ CD4+ T cell Absolute Count	NMOSD	Weighted mode	16	-0.0496583	0.291183	0.866865	0.951555	0.537741	1.68381
CD28- CD8dim T cell %T cell	NMOSD	Inverse variance weighted	19	-0.0727728	0.189465	0.700907	0.929812	0.641386	1.34794
CD28- CD8dim T cell %CD8dim T cell	NMOSD	MR Egger	19	-0.232222	0.336567	0.499524	0.79277	0.409879	1.53334
CD28- CD8dim T cell Absolute Count	NMOSD	Simple mode	19	0.404136	0.398672	0.324156	1.49801	0.685737	3.27243
CD28+ CD45RA+ CD8dim T cell %T cell	NMOSD	Weighted median	19	-0.296595	0.229072	0.1954	0.743345	0.474461	1.16461
CD28+ CD45RA+ CD8dim T cell %CD8dim T cell	NMOSD	Weighted mode	19	-0.404355	0.232129	0.0985807	0.667407	0.423446	1.05192
CD28+ CD45RA+ CD8dim T cell Absolute Count	NMOSD	Inverse variance weighted	19	-0.0830703	0.167882	0.620732	0.920286	0.662245	1.27887
CD28+ CD45RA- CD8dim T cell %T cell	NMOSD	MR Egger	19	-0.20943	0.280237	0.465076	0.811046	0.468277	1.40472
CD28+ CD45RA- CD8dim T cell %CD8dim T cell	NMOSD	Simple mode	19	-0.218376	0.423997	0.61279	0.803823	0.350144	1.84533
CD28+ CD45RA- CD8dim T cell Absolute Count	NMOSD	Weighted median	19	-0.281319	0.244287	0.249488	0.754787	0.46761	1.21833
CD39+ CD8+ T cell %T cell	NMOSD	Weighted mode	19	-0.334754	0.250546	0.198163	0.715514	0.437874	1.16919
CD39+ CD8+ T cell %CD8+ T cell	NMOSD	Inverse variance weighted	13	0.0598813	0.224029	0.789244	1.06171	0.684399	1.64704
CD39+ CD8+ T cell Absolute Count	NMOSD	MR Egger	13	-0.407952	0.381095	0.307333	0.665011	0.31509	1.40353
CD28- CD127- CD25++ CD8+ T cell %T cell	NMOSD	Simple mode	13	-0.283109	0.409848	0.502857	0.753438	0.337425	1.68235
CD28- CD127- CD25++ CD8+ T cell %CD8+ T cell	NMOSD	Weighted median	13	-0.236622	0.262302	0.367006	0.78929	0.47202	1.31981
CD28- CD127- CD25++ CD8+ T cell Absolute Count	NMOSD	Weighted mode	13	-0.159883	0.29792	0.601307	0.852243	0.475301	1.52812
CD28- CD25++ CD8+ T cell %T cell	NMOSD	Inverse variance weighted	6	-0.257598	0.365382	0.480804	0.772906	0.377665	1.58178
CD28- CD25++ CD8+ T cell %CD8+ T cell	NMOSD	MR Egger	6	-1.97807	0.986713	0.115495	0.138336	0.0199999	0.956848
CD28- CD25++ CD8+ T cell Absolute Count	NMOSD	Simple mode	6	-0.11757	0.81276	0.890633	0.889078	0.180761	4.37296
CD25++ CD8+ T cell %T cell	NMOSD	Weighted median	6	-0.300344	0.474608	0.526848	0.740564	0.292124	1.8774
CD25++ CD8+ T cell %CD8+ T cell	NMOSD	Weighted mode	6	-1.03439	0.568665	0.128577	0.355442	0.116604	1.08349
CD25++ CD8+ T cell Absolute Count	NMOSD	Inverse variance weighted	18	-0.0761512	0.133948	0.569686	0.926676	0.712704	1.20489
CD127- CD8+ T cell %T cell	NMOSD	MR Egger	18	-0.20039	0.175089	0.269247	0.818412	0.580675	1.15348
CD127- CD8+ T cell %CD8+ T cell	NMOSD	Simple mode	18	0.192733	0.399269	0.635456	1.21256	0.554419	2.65196
CD127- CD8+ T cell Absolute Count	NMOSD	Weighted median	18	-0.173398	0.17882	0.332208	0.840803	0.592215	1.19374
CD28- CD8+ T cell %T cell	NMOSD	Weighted mode	18	-0.199446	0.171448	0.260776	0.819185	0.585386	1.14636
CD28- CD8+ T cell %CD8+ T cell	NMOSD	Inverse variance weighted	15	-0.161535	0.279762	0.563667	0.850836	0.491709	1.47226
CD28- CD8+ T cell Absolute Count	NMOSD	MR Egger	15	-0.217908	0.528717	0.686949	0.8042	0.285306	2.26682
CD28+ CD45RA+ CD8+ T cell %T cell	NMOSD	Simple mode	15	0.407484	0.561954	0.480324	1.50303	0.499601	4.52181
CD28+ CD45RA+ CD8+ T cell %CD8+ T cell	NMOSD	Weighted median	15	0.481324	0.328703	0.143109	1.61821	0.849647	3.08201
CD28+ CD45RA+ CD8+ T cell Absolute Count	NMOSD	Weighted mode	15	0.425636	0.495421	0.404735	1.53056	0.579616	4.04169
CD28+ CD45RA- CD8+ T cell %T cell	NMOSD	Inverse variance weighted	19	-0.289078	0.207373	0.163318	0.748954	0.49881	1.12454
CD28+ CD45RA- CD8+ T cell %CD8+ T cell	NMOSD	MR Egger	19	0.197332	0.539685	0.719142	1.21815	0.422971	3.50824
CD28+ CD45RA- CD8+ T cell Absolute Count	NMOSD	Simple mode	19	0.50029	0.581894	0.401227	1.6492	0.527175	5.15931
CD28- CD4-CD8- T cell %T cell	NMOSD	Weighted median	19	-0.252151	0.310035	0.416047	0.777128	0.423239	1.42692
CD45RA- CD28- CD8+ T cell Absolute Count	NMOSD	Weighted mode	19	0.423979	0.562592	0.460824	1.52803	0.507276	4.60277
CD45RA- CD28- CD8+ T cell %CD8+ T cell	NMOSD	Inverse variance weighted	11	-0.228691	0.267021	0.391748	0.795575	0.471398	1.34268
CD45RA- CD28- CD8+ T cell %T cell	NMOSD	MR Egger	11	-0.90852	0.707623	0.231242	0.40312	0.100715	1.61352
CD45RA+ CD28- CD8+ T cell Absolute Count	NMOSD	Simple mode	11	0.108007	0.618692	0.864899	1.11406	0.331334	3.74583
CD45RA+ CD28- CD8+ T cell %CD8+ T cell	NMOSD	Weighted median	11	-0.278063	0.365949	0.44735	0.757249	0.369604	1.55146
CD45RA+ CD28- CD8+ T cell %T cell	NMOSD	Weighted mode	11	-0.00884438	0.567434	0.987871	0.991195	0.325949	3.01417
BAFF-R on CD20- CD38- B cell	NMOSD	Inverse variance weighted	7	0.172598	0.312216	0.580388	1.18839	0.644459	2.1914
BAFF-R on CD24+ CD27+ B cell	NMOSD	MR Egger	7	0.898419	0.989726	0.405637	2.45572	0.352945	17.0864
BAFF-R on IgD+ CD24+ B cell	NMOSD	Simple mode	7	-0.257254	0.575621	0.670616	0.773172	0.250206	2.38921
BAFF-R on IgD+ CD24- B cell	NMOSD	Weighted median	7	0.168478	0.399543	0.673261	1.1835	0.540843	2.5898
BAFF-R on IgD+ CD38- B cell	NMOSD	Weighted mode	7	0.619788	0.548845	0.301905	1.85853	0.633847	5.4495
BAFF-R on IgD+ CD38- naive B cell	NMOSD	Inverse variance weighted	12	-0.310274	0.251924	0.218092	0.733246	0.447515	1.20141
BAFF-R on IgD+ CD38- unswitched memory B cell	NMOSD	MR Egger	12	0.0851141	0.514388	0.871874	1.08884	0.397291	2.98415
BAFF-R on IgD+ CD38+ B cell	NMOSD	Simple mode	12	-0.553495	0.637975	0.404153	0.574937	0.164651	2.00759
BAFF-R on IgD+ CD38dim B cell	NMOSD	Weighted median	12	-0.133798	0.344714	0.697912	0.874767	0.445108	1.71917
BAFF-R on IgD- CD24- B cell	NMOSD	Weighted mode	12	0.0547126	0.42348	0.899533	1.05624	0.460562	2.42234
BAFF-R on IgD- CD27- B cell	NMOSD	Inverse variance weighted	15	-0.0129783	0.134281	0.923004	0.987106	0.758685	1.2843
BAFF-R on IgD- CD38- B cell	NMOSD	MR Egger	15	0.0162777	0.176626	0.927977	1.01641	0.718989	1.43687
BAFF-R on IgD- CD38+ B cell	NMOSD	Simple mode	15	-0.119079	0.293576	0.691156	0.887738	0.49933	1.57827
BAFF-R on IgD- CD38dim B cell	NMOSD	Weighted median	15	-0.0489352	0.181143	0.787047	0.952243	0.667661	1.35812
BAFF-R on memory B cell	NMOSD	Weighted mode	15	-0.0739246	0.170098	0.670476	0.928742	0.665434	1.29624
BAFF-R on naive-mature B cell	NMOSD	Inverse variance weighted	13	-0.00640731	0.311478	0.983588	0.993613	0.539613	1.82958
BAFF-R on unswitched memory B cell	NMOSD	MR Egger	13	0.909542	0.68254	0.209614	2.48319	0.651657	9.46235
BAFF-R on switched memory B cell	NMOSD	Simple mode	13	-0.44094	0.711944	0.547267	0.643431	0.159398	2.5973
BAFF-R on IgD+ B cell	NMOSD	Weighted median	13	-0.0560235	0.383182	0.883759	0.945517	0.446168	2.00374
BAFF-R on transitional B cell	NMOSD	Weighted mode	13	-0.299641	0.592273	0.62208	0.741084	0.232121	2.36603
CD19 on CD20- B cell	NMOSD	Inverse variance weighted	15	-0.135793	0.214765	0.527201	0.873023	0.573078	1.32996
CD19 on CD20- CD38- B cell	NMOSD	MR Egger	15	0.284421	0.656751	0.672061	1.32899	0.366847	4.81459
CD19 on CD24+ CD27+ B cell	NMOSD	Simple mode	15	0.000683303	0.492972	0.998914	1.00068	0.380777	2.6298
CD19 on IgD+ CD24+ B cell	NMOSD	Weighted median	15	-0.116284	0.297893	0.696274	0.890222	0.496508	1.59614
CD19 on IgD+ CD24- B cell	NMOSD	Weighted mode	15	0.104651	0.389067	0.791869	1.11032	0.517927	2.38029
CD19 on IgD+ CD38- B cell	NMOSD	Inverse variance weighted	13	-0.0704593	0.151375	0.6416	0.931966	0.692703	1.25387
CD19 on IgD+ CD38- naive B cell	NMOSD	MR Egger	13	-0.135483	0.190811	0.49246	0.873294	0.600812	1.26935
CD19 on IgD+ CD38- unswitched memory B cell	NMOSD	Simple mode	13	-0.0131117	0.381676	0.97316	0.986974	0.467107	2.08543
CD19 on IgD+ CD38+ B cell	NMOSD	Weighted median	13	-0.133514	0.191957	0.486714	0.875015	0.600646	1.27471
CD19 on IgD+ CD38dim B cell	NMOSD	Weighted mode	13	-0.120862	0.196178	0.549347	0.886156	0.603281	1.30167
CD19 on IgD- CD24- B cell	NMOSD	Inverse variance weighted	11	0.123537	0.367423	0.7367	1.13149	0.550674	2.32492
CD19 on IgD- CD27- B cell	NMOSD	MR Egger	11	0.988377	0.539824	0.100348	2.68687	0.932694	7.74023
CD19 on IgD- CD38- B cell	NMOSD	Simple mode	11	0.105083	0.624279	0.869682	1.1108	0.326768	3.77602
CD19 on IgD- CD38+ B cell	NMOSD	Weighted median	11	0.10001	0.347216	0.773321	1.10518	0.559599	2.18268
CD19 on IgD- CD38dim B cell	NMOSD	Weighted mode	11	0.261503	0.393524	0.521387	1.29888	0.600614	2.80895
CD19 on memory B cell	NMOSD	Inverse variance weighted	12	0.108231	0.286839	0.705934	1.1143	0.635099	1.95509
CD19 on naive-mature B cell	NMOSD	MR Egger	12	-0.154375	0.770264	0.845171	0.856951	0.189362	3.87809
CD19 on unswitched memory B cell	NMOSD	Simple mode	12	0.231087	0.614699	0.714115	1.25997	0.377674	4.20342
CD19 on Plasma Blast-Plasma Cell	NMOSD	Weighted median	12	-0.0169996	0.362001	0.962545	0.983144	0.483589	1.99875
CD19 on switched memory B cell	NMOSD	Weighted mode	12	-0.281106	0.434594	0.53101	0.754948	0.322095	1.7695
CD19 on IgD+ B cell	NMOSD	Inverse variance weighted	15	0.0335912	0.211179	0.873618	1.03416	0.683642	1.5644
CD19 on transitional B cell	NMOSD	MR Egger	15	-0.637238	0.451057	0.181216	0.528751	0.218426	1.27997
CD20 on B cell	NMOSD	Simple mode	15	-0.17232	0.429698	0.694455	0.84171	0.362574	1.95402
CD20 on CD20- CD38- B cell	NMOSD	Weighted median	15	0.166098	0.289051	0.56554	1.18069	0.670024	2.08056
CD20 on CD24+ CD27+ B cell	NMOSD	Weighted mode	15	0.0763174	0.33364	0.822378	1.07931	0.561234	2.07561
CD20 on IgD+ CD24+ B cell	NMOSD	Inverse variance weighted	13	0.393471	0.211917	0.0633499	1.48212	0.978353	2.24528
CD20 on IgD+ CD24- B cell	NMOSD	MR Egger	13	0.263049	0.331178	0.443829	1.30089	0.679729	2.48969
CD20 on IgD+ CD38- B cell	NMOSD	Simple mode	13	0.0418727	0.449147	0.927262	1.04276	0.432378	2.51482
CD20 on IgD+ CD38- naive B cell	NMOSD	Weighted median	13	0.370332	0.329864	0.261574	1.44822	0.758659	2.76452
CD20 on IgD+ CD38- unswitched memory B cell	NMOSD	Weighted mode	13	0.377859	0.312802	0.250323	1.45916	0.790387	2.6938
CD20 on IgD+ CD38+ B cell	NMOSD	Inverse variance weighted	14	0.353328	0.238312	0.138173	1.4238	0.892469	2.27145
CD20 on IgD+ CD38dim B cell	NMOSD	MR Egger	14	-0.239622	0.485129	0.630269	0.786925	0.304076	2.0365
CD20 on IgD- CD24- B cell	NMOSD	Simple mode	14	0.00778201	0.599907	0.989847	1.00781	0.310977	3.26611
CD20 on IgD- CD27- B cell	NMOSD	Weighted median	14	-0.00716454	0.33853	0.983115	0.992861	0.511359	1.92775
CD20 on IgD- CD38- B cell	NMOSD	Weighted mode	14	-0.119944	0.442247	0.790484	0.88697	0.372787	2.11036
CD20 on IgD- CD38+ B cell	NMOSD	Inverse variance weighted	11	0.612549	0.310776	0.0487202	1.84513	1.00343	3.39285
CD20 on IgD- CD38dim B cell	NMOSD	MR Egger	11	0.367264	1.04178	0.732552	1.44378	0.187379	11.1245
CD20 on memory B cell	NMOSD	Simple mode	11	0.239575	0.619557	0.707088	1.27071	0.377284	4.27981
CD20 on naive-mature B cell	NMOSD	Weighted median	11	0.349864	0.403688	0.386123	1.41887	0.643159	3.13018
CD20 on unswitched memory B cell	NMOSD	Weighted mode	11	0.1516	0.591597	0.802948	1.16369	0.364973	3.71037
CD20 on switched memory B cell	NMOSD	Inverse variance weighted	14	-0.067139	0.274722	0.80693	0.935065	0.54575	1.6021
CD20 on IgD+ B cell	NMOSD	MR Egger	14	-0.246686	0.538443	0.655033	0.781386	0.271978	2.2449
CD20 on transitional B cell	NMOSD	Simple mode	14	0.453574	0.541204	0.417127	1.57393	0.544882	4.54639
CD24 on CD24+ CD27+ B cell	NMOSD	Weighted median	14	0.437401	0.31883	0.170096	1.54868	0.829025	2.89304
CD24 on IgD+ CD24+ B cell	NMOSD	Weighted mode	14	0.484121	0.462437	0.314225	1.62275	0.655567	4.01685
CD24 on IgD+ CD38- B cell	NMOSD	Inverse variance weighted	18	0.0953977	0.122258	0.435215	1.1001	0.865691	1.39797
CD24 on IgD+ CD38- unswitched memory B cell	NMOSD	MR Egger	18	0.121799	0.15305	0.437789	1.12953	0.836793	1.52467
CD24 on IgD+ CD38+ B cell	NMOSD	Simple mode	18	0.276154	0.286045	0.347867	1.31805	0.752395	2.30897
CD24 on IgD- CD38- B cell	NMOSD	Weighted median	18	0.114989	0.166648	0.490187	1.12186	0.809255	1.55522
CD24 on IgD- CD38dim B cell	NMOSD	Weighted mode	18	0.135103	0.144668	0.363441	1.14465	0.862046	1.51991
CD24 on memory B cell	NMOSD	Inverse variance weighted	11	0.365901	0.279742	0.190875	1.44181	0.833274	2.49477
CD24 on unswitched memory B cell	NMOSD	MR Egger	11	0.986206	1.11347	0.398822	2.68104	0.302344	23.7742
CD24 on switched memory B cell	NMOSD	Simple mode	11	0.447766	0.622463	0.488398	1.56481	0.461967	5.30045
CD24 on transitional B cell	NMOSD	Weighted median	11	0.36865	0.377274	0.3285	1.44578	0.690177	3.02862
CD25 on B cell	NMOSD	Weighted mode	11	0.459003	0.574204	0.442647	1.5825	0.513535	4.87657
CD25 on CD20- CD38- B cell	NMOSD	Inverse variance weighted	16	0.19392	0.212493	0.361456	1.214	0.800462	1.84118
CD25 on CD24+ CD27+ B cell	NMOSD	MR Egger	16	0.364156	0.381939	0.35654	1.4393	0.680829	3.04273
CD25 on IgD+ CD24+ B cell	NMOSD	Simple mode	16	-0.210206	0.414732	0.619631	0.810417	0.359485	1.82699
CD25 on IgD+ CD24- B cell	NMOSD	Weighted median	16	0.28626	0.297566	0.336046	1.33144	0.743068	2.38569
CD25 on IgD+ CD38- B cell	NMOSD	Weighted mode	16	0.328794	0.341464	0.350867	1.38929	0.711433	2.71302
CD25 on IgD+ CD38- naive B cell	NMOSD	Inverse variance weighted	15	0.0538876	0.146814	0.713584	1.05537	0.791467	1.40726
CD25 on IgD+ CD38- unswitched memory B cell	NMOSD	MR Egger	15	0.116163	0.186282	0.543686	1.12318	0.779619	1.61814
CD25 on IgD+ CD38+ B cell	NMOSD	Simple mode	15	0.000500069	0.397314	0.999014	1.0005	0.459215	2.17981
CD25 on IgD+ CD38dim B cell	NMOSD	Weighted median	15	0.0387639	0.191053	0.839216	1.03952	0.714838	1.51169
CD25 on IgD- CD24- B cell	NMOSD	Weighted mode	15	0.0345202	0.176431	0.847689	1.03512	0.732505	1.46276
CD25 on IgD- CD27- B cell	NMOSD	Inverse variance weighted	15	0.0436902	0.141331	0.75722	1.04466	0.791901	1.37809
CD25 on IgD- CD38- B cell	NMOSD	MR Egger	15	0.136671	0.177145	0.454193	1.14645	0.810153	1.62235
CD25 on IgD- CD38+ B cell	NMOSD	Simple mode	15	-0.307926	0.360388	0.40725	0.734969	0.362661	1.48949
CD25 on IgD- CD38dim B cell	NMOSD	Weighted median	15	0.0504742	0.175396	0.773521	1.05177	0.745796	1.48327
CD25 on memory B cell	NMOSD	Weighted mode	15	0.0515305	0.173184	0.770418	1.05288	0.749829	1.47842
CD25 on naive-mature B cell	NMOSD	Inverse variance weighted	27	0.0263863	0.11021	0.81078	1.02674	0.82727	1.2743
CD25 on unswitched memory B cell	NMOSD	MR Egger	27	0.12255	0.16656	0.468717	1.13038	0.815538	1.56676
CD25 on switched memory B cell	NMOSD	Simple mode	27	0.197507	0.256831	0.448814	1.21836	0.736474	2.01556
CD25 on IgD+ B cell	NMOSD	Weighted median	27	0.15003	0.156532	0.337831	1.16187	0.854898	1.57907
CD25 on transitional B cell	NMOSD	Weighted mode	27	0.177679	0.165172	0.291932	1.19444	0.864108	1.65106
CD27 on CD20- B cell	NMOSD	Inverse variance weighted	27	0.0447709	0.0865319	0.604882	1.04579	0.882646	1.23909
CD27 on CD20- CD38- B cell	NMOSD	MR Egger	27	0.0367102	0.112607	0.747136	1.03739	0.831936	1.29359
CD27 on CD24+ CD27+ B cell	NMOSD	Simple mode	27	0.253652	0.234912	0.290158	1.28872	0.813202	2.04231
CD27 on T cell	NMOSD	Weighted median	27	0.124371	0.1423	0.382117	1.13244	0.856811	1.49673
CD27 on IgD+ CD24+ B cell	NMOSD	Weighted mode	27	0.229717	0.139745	0.11225	1.25824	0.956779	1.65469
CD27 on IgD+ CD38- unswitched memory B cell	NMOSD	Inverse variance weighted	23	0.0878769	0.0974296	0.367082	1.09185	0.90205	1.32159
CD27 on IgD- CD38- B cell	NMOSD	MR Egger	23	0.0948957	0.136824	0.49556	1.09954	0.840902	1.43774
CD27 on IgD- CD38+ B cell	NMOSD	Simple mode	23	0.107013	0.253892	0.677486	1.11295	0.676641	1.8306
CD27 on IgD- CD38dim B cell	NMOSD	Weighted median	23	0.130564	0.157525	0.407192	1.13947	0.836787	1.55164
CD27 on memory B cell	NMOSD	Weighted mode	23	0.23177	0.148273	0.132294	1.26083	0.942852	1.68604
CD27 on unswitched memory B cell	NMOSD	Inverse variance weighted	31	-0.16362	0.131619	0.213821	0.849065	0.656001	1.09895
CD27 on Plasma Blast-Plasma Cell	NMOSD	MR Egger	31	0.0345798	0.226918	0.879936	1.03518	0.663531	1.61501
CD27 on switched memory B cell	NMOSD	Simple mode	31	-0.279495	0.368113	0.45362	0.756165	0.367513	1.55583
CD38 on CD20- B cell	NMOSD	Weighted median	31	-0.242025	0.197453	0.220299	0.785037	0.533107	1.15602
CD38 on CD3- CD19-	NMOSD	Weighted mode	31	-0.291664	0.279912	0.305744	0.74702	0.431585	1.293
CD38 on IgD+ CD24- B cell	NMOSD	Inverse variance weighted	27	0.175028	0.189667	0.356103	1.19128	0.821421	1.72767
CD38 on IgD+ CD38+ B cell	NMOSD	MR Egger	27	0.0126679	0.389846	0.974336	1.01275	0.471691	2.17443
CD38 on IgD+ CD38dim B cell	NMOSD	Simple mode	27	0.0219002	0.444852	0.961112	1.02214	0.427411	2.44442
CD38 on IgD- CD38+ B cell	NMOSD	Weighted median	27	0.182546	0.234118	0.435558	1.20027	0.758566	1.89917
CD38 on IgD- CD38dim B cell	NMOSD	Weighted mode	27	-0.00664524	0.456914	0.988507	0.993377	0.405678	2.43247
CD38 on naive-mature B cell	NMOSD	Inverse variance weighted	28	0.126988	0.183617	0.489194	1.1354	0.792231	1.62723
CD38 on Plasma Blast-Plasma Cell	NMOSD	MR Egger	28	-0.0574841	0.404435	0.88807	0.944137	0.427339	2.08592
CD38 on IgD+ B cell	NMOSD	Simple mode	28	0.0959694	0.43884	0.828537	1.10073	0.465727	2.60152
CD38 on transitional B cell	NMOSD	Weighted median	28	0.189537	0.232856	0.415664	1.20869	0.76578	1.90777
IgD on IgD+ CD24+ B cell	NMOSD	Weighted mode	28	0.0959694	0.405552	0.814723	1.10073	0.497126	2.4372
IgD on IgD+ CD24- B cell	NMOSD	Inverse variance weighted	19	0.176829	0.116713	0.129751	1.19343	0.949398	1.50018
IgD on IgD+ CD38- B cell	NMOSD	MR Egger	19	0.402053	0.153444	0.0179155	1.49489	1.10661	2.01941
IgD on IgD+ CD38- unswitched memory B cell	NMOSD	Simple mode	19	0.274549	0.378675	0.477757	1.31594	0.62647	2.7642
IgD on IgD+ CD38+ B cell	NMOSD	Weighted median	19	0.371864	0.178718	0.0374587	1.45044	1.02181	2.05886
IgD on IgD+ CD38dim B cell	NMOSD	Weighted mode	19	0.343393	0.174203	0.0642718	1.40972	1.00196	1.98344
IgD on unswitched memory B cell	NMOSD	Inverse variance weighted	21	0.0478798	0.19289	0.803961	1.04904	0.718791	1.53103
IgD on IgD+ B cell	NMOSD	MR Egger	21	-0.156988	0.306739	0.614691	0.854715	0.468511	1.55927
IgD on transitional B cell	NMOSD	Simple mode	21	0.142215	0.327944	0.669179	1.15282	0.606194	2.19238
BAFF-R on B cell	NMOSD	Weighted median	21	-0.0801217	0.227791	0.725038	0.923004	0.590614	1.44246
BAFF-R on CD20- B cell	NMOSD	Weighted mode	21	-0.0221774	0.237914	0.92666	0.978067	0.613552	1.55914
CD62L on CD62L+ myeloid Dendritic Cell	NMOSD	Inverse variance weighted	13	-0.158589	0.195433	0.417091	0.853347	0.581795	1.25164
CD62L on CD62L+ plasmacytoid Dendritic Cell	NMOSD	MR Egger	13	-0.0149803	0.314451	0.962857	0.985131	0.531897	1.82457
CD62L on CD62L+ Dendritic Cell	NMOSD	Simple mode	13	-0.0338846	0.463864	0.942971	0.966683	0.389435	2.39957
CD62L on monocyte	NMOSD	Weighted median	13	-0.0325361	0.272786	0.905059	0.967987	0.567113	1.65223
CD62L on granulocyte	NMOSD	Weighted mode	13	0.0041526	0.262639	0.987645	1.00416	0.600123	1.68022
CD66b on CD66b++ myeloid cell	NMOSD	Inverse variance weighted	30	0.142005	0.102938	0.167731	1.15258	0.941998	1.41024
CD66b on Granulocytic Myeloid-Derived Suppressor Cells	NMOSD	MR Egger	30	0.29336	0.149157	0.0591898	1.34093	1.00101	1.79626
CD3 on naive CD8+ T cell	NMOSD	Simple mode	30	0.223925	0.235053	0.348639	1.25098	0.789165	1.98304
CD3 on Effector Memory CD8+ T cell	NMOSD	Weighted median	30	0.155956	0.145213	0.282831	1.16877	0.879272	1.5536
CD3 on Terminally Differentiated CD8+ T cell	NMOSD	Weighted mode	30	0.213148	0.128304	0.107433	1.23757	0.962397	1.59141
CD3 on Central Memory CD4+ T cell	NMOSD	Inverse variance weighted	23	0.116411	0.124193	0.348586	1.12346	0.880726	1.43309
CD3 on Naive CD4+ T cell	NMOSD	MR Egger	23	0.252733	0.17239	0.157448	1.28754	0.918373	1.8051
CD3 on Effector Memory CD4+ T cell	NMOSD	Simple mode	23	-0.432851	0.291303	0.151492	0.648657	0.366482	1.14809
CD3 on Terminally Differentiated CD4+ T cell	NMOSD	Weighted median	23	0.135032	0.148969	0.364703	1.14457	0.854749	1.53267
CD3 on CD45RA- CD4+ T cell	NMOSD	Weighted mode	23	0.15948	0.143689	0.279029	1.1729	0.885015	1.55443
CD3 on Central Memory CD8+ T cell	NMOSD	Inverse variance weighted	24	-0.0268114	0.133772	0.841147	0.973545	0.749009	1.26539
CD3 on HLA DR+ T cell	NMOSD	MR Egger	24	-0.149537	0.202842	0.468786	0.861107	0.578621	1.2815
CD3 on Natural Killer T	NMOSD	Simple mode	24	-0.334508	0.355737	0.356823	0.71569	0.356382	1.43726
CD3 on HLA DR+ CD4+ T cell	NMOSD	Weighted median	24	-0.237655	0.191876	0.215499	0.788475	0.541327	1.14846
CD3 on HLA DR+ CD8+ T cell	NMOSD	Weighted mode	24	-0.13152	0.164711	0.432753	0.876762	0.634858	1.21084
CD3 on T cell	NMOSD	Inverse variance weighted	21	0.125922	0.183675	0.492984	1.13419	0.791298	1.62568
CD3 on CD39+ resting CD4 regulatory T cell	NMOSD	MR Egger	21	0.416153	0.279266	0.152595	1.51612	0.877035	2.62089
CD3 on activated CD4 regulatory T cell	NMOSD	Simple mode	21	-0.0985772	0.403494	0.80948	0.906126	0.410892	1.99825
CD3 on CD39+ activated CD4 regulatory T cell	NMOSD	Weighted median	21	0.186559	0.237184	0.431541	1.2051	0.757053	1.9183
CD3 on secreting CD4 regulatory T cell	NMOSD	Weighted mode	21	0.288126	0.270949	0.300275	1.33393	0.784323	2.26865
CD3 on CD39+ secreting CD4 regulatory T cell	NMOSD	Inverse variance weighted	22	0.166201	0.163528	0.309464	1.18081	0.857003	1.62696
CD3 on activated & secreting CD4 regulatory T cell	NMOSD	MR Egger	22	0.049903	0.261023	0.85031	1.05117	0.63021	1.75332
CD3 on CD45RA+ CD4+ T cell	NMOSD	Simple mode	22	-0.0973516	0.434643	0.824937	0.907237	0.387031	2.12665
CD3 on CD8+ T cell	NMOSD	Weighted median	22	0.169059	0.253564	0.504944	1.18419	0.720416	1.94652
CD3 on CD39+ CD4+ T cell	NMOSD	Weighted mode	22	0.250718	0.275948	0.373887	1.28495	0.748159	2.20687
CD3 on CD28+ CD4+ T cell	NMOSD	Inverse variance weighted	21	0.352332	0.164547	0.032256	1.42238	1.03027	1.96373
CD3 on CD28+ CD4-CD8- T cell	NMOSD	MR Egger	21	0.158784	0.253554	0.538614	1.17208	0.713066	1.92658
CD3 on CD28+ CD45RA- CD8+ T cell	NMOSD	Simple mode	21	0.718671	0.427111	0.107993	2.0517	0.888282	4.73891
CD3 on CD28+ CD45RA+ CD8+ T cell	NMOSD	Weighted median	21	0.396936	0.23951	0.0974619	1.48726	0.930063	2.37827
CD3 on CD28- CD8+ T cell	NMOSD	Weighted mode	21	0.409999	0.260021	0.13053	1.50682	0.905161	2.50839
CD3 on CD39+ CD8+ T cell	NMOSD	Inverse variance weighted	22	0.196629	0.18332	0.283451	1.21729	0.849864	1.74357
CD3 on CD4+ T cell	NMOSD	MR Egger	22	0.438951	0.372963	0.253041	1.55108	0.746726	3.22186
CD3 on CD4 regulatory T cell	NMOSD	Simple mode	22	0.283044	0.360911	0.441651	1.32716	0.654201	2.69239
CD3 on resting CD4 regulatory T cell	NMOSD	Weighted median	22	0.296344	0.24519	0.226805	1.34493	0.831746	2.17476
CD34 on Hematopoietic Stem Cell	NMOSD	Weighted mode	22	0.283044	0.337166	0.410656	1.32716	0.685367	2.56996
HVEM on T cell	NMOSD	Inverse variance weighted	18	0.195812	0.178078	0.271512	1.2163	0.85794	1.72434
HVEM on naive CD8+ T cell	NMOSD	MR Egger	18	0.626611	0.326874	0.0732757	1.87126	0.986036	3.55119
HVEM on Effector Memory CD8+ T cell	NMOSD	Simple mode	18	0.05113	0.362321	0.889435	1.05246	0.517359	2.14101
HVEM on Terminally Differentiated CD8+ T cell	NMOSD	Weighted median	18	0.326416	0.256392	0.202978	1.38599	0.838523	2.2909
HVEM on CD4+ T cell	NMOSD	Weighted mode	18	0.343462	0.295944	0.261858	1.40982	0.789317	2.51812
HVEM on Central Memory CD4+ T cell	NMOSD	Inverse variance weighted	22	-0.0284241	0.173718	0.870028	0.971976	0.691487	1.36624
HVEM on naive CD4+ T cell	NMOSD	MR Egger	22	0.0381986	0.338933	0.91139	1.03894	0.534667	2.01881
HVEM on Effector Memory CD4+ T cell	NMOSD	Simple mode	22	0.258704	0.407942	0.532818	1.29525	0.582246	2.88138
HVEM on Terminally Differentiated CD4+ T cell	NMOSD	Weighted median	22	0.270991	0.229577	0.237844	1.31126	0.836123	2.05641
HVEM on CD45RA- CD4+ T cell	NMOSD	Weighted mode	22	0.344738	0.308511	0.276434	1.41162	0.771095	2.58421
HVEM on CD8+ T cell	NMOSD	Inverse variance weighted	7	-0.272253	0.356555	0.445126	0.761661	0.378666	1.53203
HVEM on Central Memory CD8+ T cell	NMOSD	MR Egger	7	2.72124	1.48786	0.126936	15.1992	0.822872	280.743
CD16-CD56 on Natural Killer T	NMOSD	Simple mode	7	-1.02693	0.703497	0.19465	0.358105	0.0901949	1.4218
CD16-CD56 on Natural Killer	NMOSD	Weighted median	7	-0.554778	0.47424	0.242071	0.574199	0.226663	1.4546
CD16-CD56 on HLA DR+ Natural Killer	NMOSD	Weighted mode	7	-1.02172	0.825287	0.261953	0.359976	0.0714125	1.81456
CD28 on CD39+ activated CD4 regulatory T cell	NMOSD	Inverse variance weighted	22	-0.118061	0.186747	0.52726	0.888642	0.61626	1.28141
CD28 on secreting CD4 regulatory T cell	NMOSD	MR Egger	22	0.192028	0.363503	0.603125	1.2117	0.594261	2.47068
CD28 on CD39+ secreting CD4 regulatory T cell	NMOSD	Simple mode	22	-0.984017	0.575005	0.101754	0.373806	0.121114	1.15372
CD28 on activated & secreting CD4 regulatory T cell	NMOSD	Weighted median	22	0.226244	0.270066	0.402178	1.25388	0.738537	2.12883
CD28 on CD45RA+ CD4+ T cell	NMOSD	Weighted mode	22	0.404518	0.336632	0.242872	1.49858	0.774698	2.89886
CD28 on CD45RA- CD4 not regulatory T cell	NMOSD	Inverse variance weighted	22	0.0673283	0.190129	0.72325	1.06965	0.736883	1.55268
CD28 on CD39+ CD4+ T cell	NMOSD	MR Egger	22	0.785102	0.34627	0.0346088	2.19263	1.11228	4.32232
CD28 on CD28+ CD45RA- CD8+ T cell	NMOSD	Simple mode	22	-0.90795	0.58275	0.134166	0.40335	0.128717	1.26395
CD28 on CD28+ CD4+ T cell	NMOSD	Weighted median	22	0.313721	0.263606	0.234002	1.36851	0.816322	2.29421
CD28 on CD28+ CD4-CD8- T cell	NMOSD	Weighted mode	22	0.479199	0.340217	0.173614	1.61478	0.828924	3.14566
CD28 on CD28+ CD45RA+ CD8+ T cell	NMOSD	Inverse variance weighted	12	0.124412	0.212676	0.55856	1.13248	0.746445	1.71817
CD28 on CD39+ CD8+ T cell	NMOSD	MR Egger	12	0.137128	0.342675	0.697446	1.14698	0.585953	2.24515
CD28 on CD4+ T cell	NMOSD	Simple mode	12	-0.0148007	0.410504	0.971884	0.985308	0.440701	2.20293
CD28 on CD4 regulatory T cell	NMOSD	Weighted median	12	0.149855	0.296039	0.612717	1.16167	0.650261	2.07527
CD28 on resting CD4 regulatory T cell	NMOSD	Weighted mode	12	0.094646	0.283175	0.744491	1.09927	0.631045	1.91491
CD28 on CD39+ resting CD4 regulatory T cell	NMOSD	Inverse variance weighted	5	0.623685	0.410704	0.128869	1.86579	0.834189	4.17312
CD28 on activated CD4 regulatory T cell	NMOSD	MR Egger	5	-0.365268	1.48628	0.821722	0.694011	0.0376894	12.7795
CD86 on myeloid Dendritic Cell	NMOSD	Simple mode	5	0.132985	0.725401	0.863459	1.14223	0.275601	4.734
CD86 on CD62L+ myeloid Dendritic Cell	NMOSD	Weighted median	5	0.468391	0.523333	0.370778	1.59742	0.57273	4.45543
CD86 on monocyte	NMOSD	Weighted mode	5	0.251075	0.661421	0.723536	1.28541	0.351583	4.69952
CD86 on granulocyte	NMOSD	Inverse variance weighted	16	0.0754418	0.177977	0.67165	1.07836	0.760794	1.52848
CCR7 on naive CD4+ T cell	NMOSD	MR Egger	16	-0.231408	0.271974	0.409171	0.793415	0.465577	1.3521
CCR7 on naive CD8+ T cell	NMOSD	Simple mode	16	0.208209	0.437176	0.640754	1.23147	0.522747	2.90105
CD45 on CD14+ monocyte	NMOSD	Weighted median	16	0.0512821	0.241197	0.831627	1.05262	0.656086	1.68882
CD45 on B cell	NMOSD	Weighted mode	16	0.00693714	0.279307	0.980512	1.00696	0.582454	1.74086
CD45 on Natural Killer	NMOSD	Inverse variance weighted	24	0.0639	0.159479	0.688656	1.06599	0.77983	1.45714
CD45 on HLA DR+ Natural Killer	NMOSD	MR Egger	24	0.329389	0.285282	0.260639	1.39012	0.794721	2.43158
CD45 on granulocyte	NMOSD	Simple mode	24	0.330669	0.399303	0.416115	1.3919	0.636377	3.0444
CD45 on lymphocyte	NMOSD	Weighted median	24	0.300669	0.241175	0.212513	1.35076	0.841951	2.16706
CD45 on T cell	NMOSD	Weighted mode	24	0.353996	0.255791	0.179665	1.42475	0.862988	2.35219
CD45 on CD4+ T cell	NMOSD	Inverse variance weighted	20	-0.148596	0.0851473	0.0809563	0.861917	0.729435	1.01846
CD45 on CD8+ T cell	NMOSD	MR Egger	20	-0.182081	0.106309	0.103931	0.833534	0.676754	1.02663
CD45 on HLA DR+ T cell	NMOSD	Simple mode	20	-0.290654	0.228469	0.218659	0.747775	0.477853	1.17017
CD45 on Natural Killer T	NMOSD	Weighted median	20	-0.212978	0.116581	0.0677186	0.808174	0.643087	1.01564
CD45 on HLA DR+ CD4+ T cell	NMOSD	Weighted mode	20	-0.204846	0.100051	0.0546987	0.814772	0.669686	0.991292
CD45 on HLA DR+ CD8+ T cell	NMOSD	Inverse variance weighted	28	0.000221778	0.133144	0.998671	1.00022	0.77048	1.29847
CD127 on T cell	NMOSD	MR Egger	28	0.200583	0.222272	0.375118	1.22211	0.790515	1.88936
CD127 on CD45RA- CD4 not regulatory T cell	NMOSD	Simple mode	28	-0.245572	0.366585	0.508617	0.782257	0.381334	1.6047
CD127 on CD28+ CD4+ T cell	NMOSD	Weighted median	28	0.0197496	0.189752	0.917105	1.01995	0.703164	1.47944
CD127 on CD28+ CD4-CD8- T cell	NMOSD	Weighted mode	28	0.123362	0.253996	0.631109	1.13129	0.687654	1.86115
CD127 on granulocyte	NMOSD	Inverse variance weighted	18	-0.0818133	0.161778	0.613059	0.921444	0.671059	1.26525
CD127 on CD8+ T cell	NMOSD	MR Egger	18	0.114939	0.254891	0.658088	1.12181	0.68069	1.84878
CD127 on CD28+ CD45RA- CD8+ T cell	NMOSD	Simple mode	18	-0.509796	0.378054	0.195198	0.600618	0.286281	1.2601
CD127 on CD28+ CD45RA+ CD8+ T cell	NMOSD	Weighted median	18	0.0503119	0.232075	0.828371	1.0516	0.667274	1.65728
CD127 on CD28- CD8+ T cell	NMOSD	Weighted mode	18	0.097867	0.235648	0.683109	1.10282	0.694889	1.75021
CD127 on CD4+ T cell	NMOSD	Inverse variance weighted	19	0.181338	0.0865702	0.0361982	1.19882	1.01173	1.42051
CD127 on CD45RA+ CD4+ T cell	NMOSD	MR Egger	19	0.192739	0.110622	0.0995141	1.21257	0.976207	1.50615
CD25 on CD45RA- CD4 not regulatory T cell	NMOSD	Simple mode	19	0.267105	0.21543	0.230945	1.30618	0.856297	1.99241
CD25 on CD45RA+ CD4 not regulatory T cell	NMOSD	Weighted median	19	0.222029	0.112784	0.048996	1.24861	1.00097	1.55751
CD25 on CD39+ CD4 regulatory T cell	NMOSD	Weighted mode	19	0.230912	0.101806	0.0358603	1.25975	1.03187	1.53795
CD25 on CD4 regulatory T cell	NMOSD	Inverse variance weighted	20	0.0979282	0.134513	0.4666	1.10288	0.847286	1.43559
CD25 on resting CD4 regulatory T cell	NMOSD	MR Egger	20	-0.0362522	0.192709	0.852888	0.964397	0.661026	1.407
CD25 on CD39+ resting CD4 regulatory T cell	NMOSD	Simple mode	20	-0.0321214	0.246136	0.897541	0.968389	0.597771	1.56879
CD25 on activated CD4 regulatory T cell	NMOSD	Weighted median	20	0.039398	0.17654	0.823406	1.04018	0.735929	1.47023
CD25 on CD39+ activated CD4 regulatory T cell	NMOSD	Weighted mode	20	0.0116656	0.167938	0.945346	1.01173	0.727971	1.40611
CD25 on secreting CD4 regulatory T cell	NMOSD	Inverse variance weighted	14	0.0719957	0.201921	0.721426	1.07465	0.723417	1.59642
CD25 on CD39+ secreting CD4 regulatory T cell	NMOSD	MR Egger	14	0.0846493	0.349206	0.81256	1.08834	0.548925	2.15781
CD25 on activated & secreting CD4 regulatory T cell	NMOSD	Simple mode	14	-0.206627	0.425866	0.635615	0.813323	0.352987	1.87399
CD123 on plasmacytoid Dendritic Cell	NMOSD	Weighted median	14	0.0459092	0.216343	0.831946	1.04698	0.685147	1.5999
CD123 on CD62L+ plasmacytoid Dendritic Cell	NMOSD	Weighted mode	14	0.0314852	0.215907	0.886294	1.03199	0.675912	1.57564
CD33 on CD14+ monocyte	NMOSD	Inverse variance weighted	18	0.0204757	0.144987	0.887693	1.02069	0.768204	1.35615
CD33 on CD33+ HLA DR+ CD14dim	NMOSD	MR Egger	18	-0.0456574	0.241841	0.852631	0.955369	0.59472	1.53472
CD33 on CD33dim HLA DR+ CD11b+	NMOSD	Simple mode	18	0.0498096	0.3309	0.88212	1.05107	0.549496	2.01048
CD33 on CD33dim HLA DR+ CD11b-	NMOSD	Weighted median	18	0.0136775	0.198942	0.945188	1.01377	0.686431	1.49721
CD33 on Granulocytic Myeloid-Derived Suppressor Cells	NMOSD	Weighted mode	18	0.0279701	0.213603	0.897357	1.02836	0.676588	1.56304
CD33 on CD66b++ myeloid cell	NMOSD	Inverse variance weighted	17	0.0865188	0.154464	0.575394	1.09037	0.80555	1.4759
CD33 on Monocytic Myeloid-Derived Suppressor Cells	NMOSD	MR Egger	17	-0.0797276	0.240441	0.744787	0.923368	0.576378	1.47925
CD33 on CD33dim HLA DR-	NMOSD	Simple mode	17	-0.124548	0.343356	0.72155	0.882896	0.450442	1.73054
CD33 on basophil	NMOSD	Weighted median	17	0.0281083	0.2077	0.89235	1.02851	0.684557	1.54527
CD33 on Immature Myeloid-Derived Suppressor Cells	NMOSD	Weighted mode	17	-0.00922751	0.212556	0.96591	0.990815	0.653223	1.50288
CD33 on CD33+ HLA DR+	NMOSD	Inverse variance weighted	22	0.263968	0.141518	0.0621449	1.30209	0.986682	1.71831
CD33 on CD33+ HLA DR+ CD14-	NMOSD	MR Egger	22	0.327059	0.195651	0.110168	1.38688	0.945145	2.03508
CD4 on monocyte	NMOSD	Simple mode	22	0.105668	0.352877	0.767544	1.11145	0.556565	2.21956
CD4 on HLA DR+ CD4+ T cell	NMOSD	Weighted median	22	0.387112	0.232771	0.0963008	1.47272	0.933215	2.32412
CD25 on CD4+ T cell	NMOSD	Weighted mode	22	0.395257	0.219684	0.086374	1.48477	0.965293	2.28379
CD25 on CD39+ CD4+ T cell	NMOSD	Inverse variance weighted	23	-0.092931	0.180102	0.60586	0.911256	0.640229	1.29702
CD25 on CD28+ CD4+ T cell	NMOSD	MR Egger	23	-0.249265	0.292722	0.404076	0.779374	0.439112	1.3833
FSC-A on myeloid Dendritic Cell	NMOSD	Simple mode	23	-0.16178	0.426912	0.708356	0.850629	0.368422	1.96397
FSC-A on plasmacytoid Dendritic Cell	NMOSD	Weighted median	23	-0.191564	0.236287	0.417522	0.825666	0.519605	1.31201
FSC-A on monocyte	NMOSD	Weighted mode	23	-0.123203	0.31028	0.695142	0.884084	0.481258	1.62409
FSC-A on granulocyte	NMOSD	Inverse variance weighted	21	0.167335	0.138165	0.225849	1.18215	0.901704	1.54982
FSC-A on CD14+ monocyte	NMOSD	MR Egger	21	0.116596	0.210483	0.586079	1.12367	0.743824	1.69748
FSC-A on B cell	NMOSD	Simple mode	21	-0.306071	0.360862	0.406382	0.736334	0.362997	1.49364
FSC-A on Natural Killer	NMOSD	Weighted median	21	0.0907968	0.210163	0.665719	1.09505	0.725335	1.6532
FSC-A on HLA DR+ Natural Killer	NMOSD	Weighted mode	21	0.0858534	0.215346	0.694356	1.08965	0.714462	1.66185
FSC-A on lymphocyte	NMOSD	Inverse variance weighted	23	-0.100763	0.143423	0.482332	0.904148	0.682583	1.19763
FSC-A on T cell	NMOSD	MR Egger	23	0.115616	0.222402	0.608604	1.12256	0.725937	1.7359
FSC-A on CD4+ T cell	NMOSD	Simple mode	23	-0.245786	0.41493	0.559652	0.782089	0.346786	1.76381
FSC-A on CD8+ T cell	NMOSD	Weighted median	23	-0.00346332	0.222633	0.987588	0.996543	0.64415	1.54172
FSC-A on HLA DR+ T cell	NMOSD	Weighted mode	23	0.0394996	0.212006	0.853906	1.04029	0.68658	1.57622
FSC-A on Natural Killer T	NMOSD	Inverse variance weighted	20	-0.0554552	0.173387	0.749094	0.946054	0.673482	1.32894
FSC-A on HLA DR+ CD4+ T cell	NMOSD	MR Egger	20	-0.0463521	0.260478	0.860749	0.954706	0.572989	1.59072
FSC-A on HLA DR+ CD8+ T cell	NMOSD	Simple mode	20	-0.202015	0.475596	0.675782	0.817083	0.321685	2.0754
CD16 on CD14- CD16+ monocyte	NMOSD	Weighted median	20	0.0144535	0.238875	0.951752	1.01456	0.635247	1.62036
CD40 on CD14+ CD16- monocyte	NMOSD	Weighted mode	20	-0.0257689	0.241372	0.916098	0.97456	0.607224	1.56411
CD40 on CD14+ CD16+ monocyte	NMOSD	Inverse variance weighted	21	-0.167335	0.138165	0.225849	0.845916	0.645236	1.10901
CCR2 on CD14- CD16+ monocyte	NMOSD	MR Egger	21	-0.116596	0.210483	0.586079	0.889945	0.58911	1.3444
CD14 on CD14+ CD16+ monocyte	NMOSD	Simple mode	21	0.306071	0.346061	0.386967	1.35808	0.68921	2.67608
HLA DR on CD14- CD16+ monocyte	NMOSD	Weighted median	21	-0.0907968	0.210862	0.66676	0.913203	0.604057	1.38056
CD40 on monocytes	NMOSD	Weighted mode	21	-0.0858534	0.187378	0.65176	0.917729	0.635646	1.32499
CD14 on CD14+ CD16- monocyte	NMOSD	Inverse variance weighted	9	-0.091379	0.338382	0.787124	0.912672	0.470195	1.77154
CD64 on CD14+ CD16- monocyte	NMOSD	MR Egger	9	0.899603	0.687805	0.232208	2.45863	0.638588	9.46594
HLA DR on CD14+ CD16- monocyte	NMOSD	Simple mode	9	0.307194	0.894867	0.740231	1.3596	0.235335	7.85487
CD40 on CD14- CD16+ monocyte	NMOSD	Weighted median	9	0.00507835	0.497083	0.991849	1.00509	0.379385	2.66276
CD64 on CD14- CD16+ monocyte	NMOSD	Weighted mode	9	0.720681	1.06612	0.518111	2.05583	0.254382	16.6146
HLA DR on CD14+ monocyte	NMOSD	Inverse variance weighted	20	0.106255	0.125976	0.398972	1.11211	0.868787	1.42357
CCR2 on CD14+ CD16+ monocyte	NMOSD	MR Egger	20	0.170605	0.180028	0.355853	1.18602	0.833393	1.68786
PDL-1 on CD14+ CD16- monocyte	NMOSD	Simple mode	20	0.386013	0.360155	0.297236	1.4711	0.726229	2.97998
CX3CR1 on CD14- CD16-	NMOSD	Weighted median	20	0.237133	0.166404	0.154146	1.26761	0.914827	1.75643
CX3CR1 on monocyte	NMOSD	Weighted mode	20	0.252	0.165169	0.143556	1.2866	0.930781	1.77843
CX3CR1 on CD14+ CD16+ monocyte	NMOSD	Inverse variance weighted	17	-0.01186	0.148404	0.936303	0.98821	0.738797	1.32182
CX3CR1 on CD14+ CD16- monocyte	NMOSD	MR Egger	17	-0.113591	0.307883	0.717327	0.892623	0.488195	1.63209
PDL-1 on CD14+ CD16+ monocyte	NMOSD	Simple mode	17	0.194588	0.405159	0.637531	1.21481	0.549073	2.68774
PDL-1 on CD14- CD16+ monocyte	NMOSD	Weighted median	17	-0.18875	0.205882	0.359255	0.827994	0.553065	1.23959
PDL-1 on CD14- CD16-	NMOSD	Weighted mode	17	-0.396587	0.254436	0.138628	0.672612	0.408493	1.1075
CD64 on CD14- CD16-	NMOSD	Inverse variance weighted	19	-0.214246	0.129023	0.0968068	0.807149	0.626798	1.03939
PDL-1 on monocyte	NMOSD	MR Egger	19	-0.150227	0.227779	0.51839	0.860512	0.55064	1.34477
CCR2 on CD14- CD16-	NMOSD	Simple mode	19	-0.302245	0.293464	0.316689	0.739157	0.415848	1.31383
CCR2 on CD14+ CD16- monocyte	NMOSD	Weighted median	19	-0.189038	0.184877	0.306541	0.827755	0.576145	1.18925
CD16 on CD14+ CD16+ monocyte	NMOSD	Weighted mode	19	-0.281484	0.215424	0.20778	0.754663	0.494744	1.15113
CD64 on monocyte	NMOSD	Inverse variance weighted	19	0.369893	0.145034	0.0107606	1.44758	1.0894	1.92353
HLA DR on CD14+ CD16+ monocyte	NMOSD	MR Egger	19	0.234402	0.22042	0.302458	1.26415	0.820681	1.94726
CCR2 on monocyte	NMOSD	Simple mode	19	0.508606	0.348274	0.161426	1.66297	0.840287	3.2911
HLA DR on CD14- CD16-	NMOSD	Weighted median	19	0.333434	0.217814	0.125814	1.39575	0.910755	2.13902
HLA DR on monocyte	NMOSD	Weighted mode	19	0.32804	0.198058	0.114994	1.38824	0.941619	2.04671
CD64 on CD14+ CD16+ monocyte	NMOSD	Inverse variance weighted	10	-0.000611804	0.156515	0.996881	0.999388	0.73537	1.3582
CX3CR1 on CD14- CD16+ monocyte	NMOSD	MR Egger	10	-0.0428159	0.201976	0.83742	0.958088	0.644882	1.42341
CCR2 on myeloid Dendritic Cell	NMOSD	Simple mode	10	-0.501814	0.518544	0.358461	0.605431	0.219115	1.67286
CCR2 on CD62L+ myeloid Dendritic Cell	NMOSD	Weighted median	10	-0.0392875	0.1757	0.823064	0.961474	0.681364	1.35674
CCR2 on plasmacytoid Dendritic Cell	NMOSD	Weighted mode	10	-0.045724	0.165692	0.788812	0.955306	0.690403	1.32185
CCR2 on CD62L+ plasmacytoid Dendritic Cell	NMOSD	Inverse variance weighted	21	0.191982	0.15303	0.209646	1.21165	0.897667	1.63545
CCR2 on monocyte	NMOSD	MR Egger	21	0.119358	0.268324	0.66147	1.12677	0.66594	1.90651
CCR2 on granulocyte	NMOSD	Simple mode	21	0.132034	0.37302	0.727074	1.14115	0.549314	2.37062
CD14 on Monocytic Myeloid-Derived Suppressor Cells	NMOSD	Weighted median	21	0.163657	0.219181	0.455259	1.17781	0.766487	1.80986
CD14 on CD33+ HLA DR+ CD14dim	NMOSD	Weighted mode	21	0.106266	0.280291	0.708587	1.11212	0.642041	1.92637
CD14 on CD33dim HLA DR+ CD11b+	NMOSD	Inverse variance weighted	27	-0.0622698	0.0730885	0.394226	0.939629	0.814221	1.08435
CD4 on CD4+ T cell	NMOSD	MR Egger	27	-0.0146617	0.0809842	0.857793	0.985445	0.840809	1.15496
CD4 on Central Memory CD4+ T cell	NMOSD	Simple mode	27	-0.181291	0.147483	0.229992	0.834192	0.624779	1.1138
CD4 on naive CD4+ T cell	NMOSD	Weighted median	27	-0.0705212	0.0767806	0.358369	0.931908	0.801708	1.08325
CD4 on Effector Memory CD4+ T cell	NMOSD	Weighted mode	27	-0.0547626	0.0576896	0.351227	0.94671	0.845494	1.06004
CD4 on Terminally Differentiated CD4+ T cell	NMOSD	Inverse variance weighted	19	-0.0452913	0.0872994	0.603897	0.955719	0.805415	1.13407
CD4 on CD45RA+ CD4+ T cell	NMOSD	MR Egger	19	0.0294252	0.0970417	0.7654	1.02986	0.851482	1.24561
CD19 on B cell	NMOSD	Simple mode	19	-0.0166175	0.25232	0.948216	0.98352	0.599796	1.61273
CD39 on CD39+ CD8+ T cell	NMOSD	Weighted median	19	-0.0426084	0.104448	0.683318	0.958287	0.780886	1.17599
CD39 on CD39+ activated CD4 regulatory T cell	NMOSD	Weighted mode	19	-0.0287734	0.0933103	0.761347	0.971637	0.809239	1.16662
CD39 on CD39+ secreting CD4 regulatory T cell	NMOSD	Inverse variance weighted	29	-0.0581869	0.0459727	0.205626	0.943474	0.862178	1.03243
CD39 on CD39+ CD4+ T cell	NMOSD	MR Egger	29	-0.0218751	0.0488431	0.657825	0.978362	0.889045	1.07665
CD39 on granulocyte	NMOSD	Simple mode	29	-0.0225786	0.104114	0.829886	0.977674	0.797207	1.199
CD39 on monocyte	NMOSD	Weighted median	29	-0.0630345	0.0578853	0.276173	0.938911	0.838207	1.05171
CD80 on myeloid Dendritic Cell	NMOSD	Weighted mode	29	-0.0606603	0.0459187	0.197183	0.941143	0.860139	1.02977
CD80 on CD62L+ myeloid Dendritic Cell	NMOSD	Inverse variance weighted	23	-0.128498	0.0735303	0.0805407	0.879415	0.761384	1.01574
CD80 on plasmacytoid Dendritic Cell	NMOSD	MR Egger	23	-0.153791	0.0847418	0.0838627	0.857451	0.726232	1.01238
CD80 on CD62L+ plasmacytoid Dendritic Cell	NMOSD	Simple mode	23	-0.242466	0.205291	0.250181	0.78469	0.524748	1.1734
CD80 on monocyte	NMOSD	Weighted median	23	-0.0845383	0.111815	0.449617	0.918936	0.738085	1.1441
CD80 on granulocyte	NMOSD	Weighted mode	23	-0.0990235	0.0950995	0.309063	0.905721	0.7517	1.0913
CD45 on lymphocyte	NMOSD	Inverse variance weighted	20	0.018795	0.0737406	0.798816	1.01897	0.881847	1.17742
CD45 on CD33+ HLA DR+ CD14-	NMOSD	MR Egger	20	0.105173	0.0871839	0.243305	1.1109	0.936405	1.31792
CD45 on CD33+ HLA DR+ CD14dim	NMOSD	Simple mode	20	-0.10027	0.158595	0.534763	0.904593	0.66291	1.23439
CD45 on CD33dim HLA DR+ CD11b-	NMOSD	Weighted median	20	0.0587124	0.100808	0.560286	1.06047	0.87034	1.29214
CD45 on CD33- HLA DR-	NMOSD	Weighted mode	20	0.0685056	0.0878197	0.444959	1.07091	0.901567	1.27205
CD45 on CD33- HLA DR+	NMOSD	Inverse variance weighted	26	0.00107712	0.0361003	0.976197	1.00108	0.932693	1.07448
CD45 on Granulocytic Myeloid-Derived Suppressor Cells	NMOSD	MR Egger	26	-0.0141336	0.0406338	0.731002	0.985966	0.910487	1.0677
CD45 on CD66b++ myelod cell	NMOSD	Simple mode	26	0.0254698	0.0698954	0.718624	1.0258	0.894469	1.17641
CD45 on Monocytic Myeloid-Derived Suppressor Cells	NMOSD	Weighted median	26	0.000218875	0.0515973	0.996615	1.00022	0.904013	1.10666
CD45 on CD33dim HLA DR-	NMOSD	Weighted mode	26	0.00206049	0.0410781	0.960393	1.00206	0.924546	1.08608
CD45 on basophil	NMOSD	Inverse variance weighted	14	-0.225479	0.189441	0.233955	0.798134	0.55058	1.15699
CD45 on Immature Myeloid-Derived Suppressor Cells	NMOSD	MR Egger	14	-0.526789	0.305058	0.109822	0.590498	0.324749	1.07372
CD45 on CD33+ HLA DR+	NMOSD	Simple mode	14	-0.28661	0.399663	0.48598	0.750804	0.343026	1.64334
CD8 on Central Memory CD8+ T cell	NMOSD	Weighted median	14	-0.244429	0.246568	0.321526	0.783151	0.483017	1.26978
CD8 on naive CD8+ T cell	NMOSD	Weighted mode	14	-0.273325	0.262255	0.316309	0.760845	0.455051	1.27213
CD8 on Effector Memory CD8+ T cell	NMOSD	Inverse variance weighted	16	-0.217469	0.138267	0.115762	0.804553	0.613563	1.05499
CD8 on Terminally Differentiated CD8+ T cell	NMOSD	MR Egger	16	-0.197186	0.197834	0.335814	0.821038	0.557139	1.20994
CD8 on CD8+ T cell	NMOSD	Simple mode	16	-0.271656	0.259296	0.311381	0.762117	0.458463	1.26689
CD8 on Natural Killer T	NMOSD	Weighted median	16	-0.216864	0.187088	0.246393	0.805039	0.557911	1.16164
CD8 on HLA DR+ CD8+ T cell	NMOSD	Weighted mode	16	-0.203223	0.172261	0.256478	0.816096	0.58225	1.14386
CD4 on CD39+ CD4+ T cell	NMOSD	Inverse variance weighted	18	-0.186819	0.141977	0.188228	0.829594	0.628076	1.09577
CD4 on CD28+ CD4+ T cell	NMOSD	MR Egger	18	-0.209052	0.22714	0.37105	0.811353	0.519834	1.26635
CD4 on CD4 regulatory T cell	NMOSD	Simple mode	18	-0.206065	0.245466	0.412847	0.81378	0.502993	1.31659
CD4 on resting CD4 regulatory T cell	NMOSD	Weighted median	18	-0.207818	0.179248	0.246298	0.812355	0.571699	1.15432
CD4 on CD39+ resting CD4 regulatory T cell	NMOSD	Weighted mode	18	-0.21523	0.2027	0.303173	0.806356	0.541982	1.19969
CD4 on activated CD4 regulatory T cell	NMOSD	Inverse variance weighted	11	-0.24584	0.186551	0.187566	0.782047	0.542547	1.12727
CD4 on CD39+ activated CD4 regulatory T cell	NMOSD	MR Egger	11	-0.111644	0.278961	0.698331	0.894362	0.517675	1.54515
CD4 on secreting CD4 regulatory T cell	NMOSD	Simple mode	11	-0.450002	0.429729	0.319669	0.637627	0.274646	1.48033
CD4 on CD39+ secreting CD4 regulatory T cell	NMOSD	Weighted median	11	-0.174764	0.252611	0.489043	0.839655	0.51177	1.37761
CD4 on activated & secreting CD4 regulatory T cell	NMOSD	Weighted mode	11	-0.209692	0.24867	0.4188	0.810834	0.498034	1.32009
SSC-A on myeloid Dendritic Cell	NMOSD	Inverse variance weighted	11	-0.00192419	0.201263	0.992372	0.998078	0.672738	1.48075
SSC-A on plasmacytoid Dendritic Cell	NMOSD	MR Egger	11	-0.203488	0.299819	0.514398	0.81588	0.453331	1.46838
SSC-A on monocyte	NMOSD	Simple mode	11	-0.240918	0.381475	0.541851	0.785906	0.372094	1.65993
SSC-A on CD14+ monocyte	NMOSD	Weighted median	11	-0.163646	0.254664	0.520485	0.849042	0.515413	1.39863
SSC-A on B cell	NMOSD	Weighted mode	11	-0.181966	0.246685	0.477683	0.83363	0.514032	1.35194
SSC-A on Natural Killer	NMOSD	Inverse variance weighted	18	-0.120848	0.171443	0.480881	0.886169	0.633258	1.24009
SSC-A on HLA DR+ Natural Killer	NMOSD	MR Egger	18	-0.169031	0.277443	0.550917	0.844483	0.49026	1.45464
SSC-A on granulocyte	NMOSD	Simple mode	18	-0.299066	0.377559	0.439214	0.741511	0.35378	1.55418
SSC-A on lymphocyte	NMOSD	Weighted median	18	-0.172809	0.264687	0.513833	0.841298	0.500776	1.41337
SSC-A on T cell	NMOSD	Weighted mode	18	-0.202344	0.260637	0.448213	0.816814	0.490078	1.36139
SSC-A on CD4+ T cell	NMOSD	Inverse variance weighted	5	0.440451	0.377966	0.24389	1.55341	0.74055	3.25849
SSC-A on CD8+ T cell	NMOSD	MR Egger	5	-0.174144	0.802649	0.842156	0.840176	0.174237	4.05134
SSC-A on HLA DR+ T cell	NMOSD	Simple mode	5	0.61167	0.710389	0.437772	1.84351	0.458089	7.41892
SSC-A on Natural Killer T	NMOSD	Weighted median	5	0.500637	0.485263	0.302221	1.64977	0.637323	4.27059
SSC-A on HLA DR+ CD4+ T cell	NMOSD	Weighted mode	5	0.619156	0.705312	0.429593	1.85736	0.466146	7.40065
SSC-A on HLA DR+ CD8+ T cell	NMOSD	Inverse variance weighted	16	0.545284	0.21266	0.0103439	1.7251	1.13709	2.61718
CD11c on myeloid Dendritic Cell	NMOSD	MR Egger	16	0.763526	0.388029	0.0692365	2.14583	1.00299	4.59083
CD11c on CD62L+ myeloid Dendritic Cell	NMOSD	Simple mode	16	0.597053	0.485135	0.237387	1.81676	0.702007	4.70167
CD11c on monocyte	NMOSD	Weighted median	16	0.684518	0.291144	0.0187163	1.98282	1.12061	3.5084
CD11c on granulocyte	NMOSD	Weighted mode	16	0.7726	0.407711	0.0775371	2.16539	0.973835	4.8149
CD11b on CD14+ monocyte	NMOSD	Inverse variance weighted	10	0.254064	0.224438	0.257634	1.28925	0.830411	2.00163
CD11b on Granulocytic Myeloid-Derived Suppressor Cells	NMOSD	MR Egger	10	0.215604	0.336173	0.539233	1.24061	0.641918	2.39768
CD11b on CD66b++ myeloid cell	NMOSD	Simple mode	10	-0.275711	0.521187	0.609598	0.759032	0.273286	2.10816
CD11b on Monocytic Myeloid-Derived Suppressor Cells	NMOSD	Weighted median	10	0.218252	0.316435	0.49037	1.2439	0.669007	2.31281
CD11b on CD33dim HLA DR-	NMOSD	Weighted mode	10	0.231015	0.340118	0.514085	1.25988	0.646866	2.45382
CD11b on basophil	NMOSD	Inverse variance weighted	12	0.0895133	0.189137	0.636018	1.09364	0.754881	1.58442
CD11b on CD33+ HLA DR+ CD14dim	NMOSD	MR Egger	12	-0.205262	0.323015	0.539398	0.814434	0.432414	1.53395
CD45RA on naive CD4+ T cell	NMOSD	Simple mode	12	-0.027636	0.417217	0.948376	0.972742	0.429393	2.20364
CD4RA on Terminally Differentiated CD4+ T cell	NMOSD	Weighted median	12	-0.0246803	0.263478	0.92537	0.975622	0.582109	1.63515
CD45RA on naive CD8+ T cell	NMOSD	Weighted mode	12	-0.0740109	0.293901	0.805821	0.928662	0.522016	1.65208
CD45RA on Terminally Differentiated CD8+ T cell	NMOSD	Inverse variance weighted	16	-0.265323	0.177492	0.134956	0.766959	0.541611	1.08607
CD45RA on resting CD4 regulatory T cell	NMOSD	MR Egger	16	-0.333775	0.288389	0.266485	0.716215	0.406969	1.26045
CD45RA on CD39+ resting CD4 regulatory T cell	NMOSD	Simple mode	16	-0.388147	0.35022	0.285189	0.678312	0.341441	1.34754
HLA DR on myeloid Dendritic Cell	NMOSD	Weighted median	16	-0.225431	0.245995	0.359456	0.798172	0.492835	1.29268
HLA DR on plasmacytoid Dendritic Cell	NMOSD	Weighted mode	16	-0.268421	0.272226	0.339762	0.764586	0.448438	1.30362
HLA DR on Dendritic Cell	NMOSD	Inverse variance weighted	19	-0.0588218	0.171019	0.730885	0.942875	0.674341	1.31834
HLA DR on Hematopoietic Stem Cell	NMOSD	MR Egger	19	-0.106526	0.324522	0.746727	0.898951	0.47588	1.69814
HLA DR on CD33+ HLA DR+ CD14-	NMOSD	Simple mode	19	0.0307024	0.363363	0.933595	1.03118	0.505863	2.10201
HLA DR on CD33+ HLA DR+ CD14dim	NMOSD	Weighted median	19	-0.0838878	0.243907	0.730896	0.919534	0.570099	1.48315
HLA DR on CD33dim HLA DR+ CD11b+	NMOSD	Weighted mode	19	-0.0518421	0.279037	0.854687	0.949479	0.549496	1.64061
HLA DR on CD33dim HLA DR+ CD11b-	NMOSD	Inverse variance weighted	14	-0.506713	0.210953	0.0163047	0.602472	0.398447	0.910969
HLA DR on CD33- HLA DR+	NMOSD	MR Egger	14	-0.175941	0.439638	0.696045	0.838667	0.354293	1.98526
HLA DR on HLA DR+ T cell	NMOSD	Simple mode	14	-0.728173	0.575991	0.228353	0.48279	0.156122	1.49297
HLA DR on HLA DR+ CD4+ T cell	NMOSD	Weighted median	14	-0.480782	0.301283	0.110538	0.6183	0.342564	1.11598
HLA DR on HLA DR+ CD8+ T cell	NMOSD	Weighted mode	14	-0.70903	0.515401	0.192159	0.492121	0.179207	1.35142
HLA DR on B cell	NMOSD	Inverse variance weighted	10	-0.0247986	0.402447	0.950866	0.975506	0.443262	2.14684
HLA DR on HLA DR+ Natural Killer	NMOSD	MR Egger	10	-1.03163	1.82298	0.586977	0.356424	0.0100049	12.6976
CD8 on CD28+ CD45RA- CD8+ T cell	NMOSD	Simple mode	10	-0.972148	0.802543	0.256612	0.37827	0.0784628	1.82364
CD8 on CD28+ CD45RA+ CD8+ T cell	NMOSD	Weighted median	10	-0.673003	0.445087	0.130516	0.510174	0.213232	1.22063
CD8 on CD28- CD8+ T cell	NMOSD	Weighted mode	10	-0.946403	0.797702	0.265833	0.388134	0.0812764	1.85353
CD8 on CD39+ CD8+ T cell	NMOSD	Inverse variance weighted	14	-0.287142	0.207037	0.165468	0.750405	0.500106	1.12598
IgD+ B cell %B cell	NMOSD	MR Egger	14	-0.438175	0.44821	0.347564	0.645213	0.268027	1.5532
IgD+ CD38+ B cell Absolute Count	NMOSD	Simple mode	14	-0.446823	0.429806	0.31748	0.639657	0.275479	1.48527
IgD+ CD38dim B cell %B cell	NMOSD	Weighted median	14	-0.330581	0.287189	0.249693	0.718506	0.409233	1.26151
IgD+ CD38dim B cell Absolute Count	NMOSD	Weighted mode	14	-0.436221	0.32118	0.197511	0.646475	0.344475	1.21324
IgD+ CD38- B cell %B cell	NMOSD	Inverse variance weighted	12	0.227684	0.272674	0.403714	1.25569	0.73583	2.14282
IgD+ CD38- B cell Absolute Count	NMOSD	MR Egger	12	0.999143	0.89202	0.288855	2.71595	0.472737	15.6036
Unswitched memory B cell %B cell	NMOSD	Simple mode	12	0.247138	0.560839	0.667995	1.28036	0.426515	3.8435
Unswitched memory B cell Absolute Count	NMOSD	Weighted median	12	0.248448	0.37216	0.504399	1.28203	0.618174	2.65882
IgD- CD27- B cell %B cell	NMOSD	Weighted mode	12	0.0455667	0.51413	0.93097	1.04662	0.382079	2.86698
IgD+ B cell Absolute Count	NMOSD	Inverse variance weighted	19	0.246324	0.2372	0.299053	1.27931	0.803653	2.0365
IgD- CD27- B cell Absolute Count	NMOSD	MR Egger	19	0.357075	0.606787	0.563956	1.42914	0.435079	4.69444
Switched memory B cell %B cell	NMOSD	Simple mode	19	0.504632	0.582214	0.397488	1.65638	0.529137	5.18502
Switched memory B cell Absolute Count	NMOSD	Weighted median	19	0.405798	0.344345	0.238613	1.5005	0.764052	2.94678
Plasma Blast-Plasma Cell %B cell	NMOSD	Weighted mode	19	0.419925	0.468428	0.381843	1.52185	0.607627	3.81158
Plasma Blast-Plasma Cell Absolute Count	NMOSD	Inverse variance weighted	12	-0.257213	0.288938	0.373359	0.773204	0.438879	1.36221
Memory B cell %B cell	NMOSD	MR Egger	12	0.470974	0.787931	0.563307	1.60155	0.341855	7.50311
Memory B cell Absolute Count	NMOSD	Simple mode	12	-0.675691	0.576248	0.265736	0.508805	0.164452	1.57421
Naive-mature B cell %B cell	NMOSD	Weighted median	12	-0.72172	0.354726	0.0418924	0.485916	0.242445	0.973889
Naive-mature B cell Absolute Count	NMOSD	Weighted mode	12	-0.7884	0.441256	0.101539	0.454572	0.191425	1.07946
IgD- CD38+ B cell %B cell	NMOSD	Inverse variance weighted	42	-0.0333418	0.0188077	0.0762658	0.967208	0.932203	1.00353
IgD+ CD24+ B cell %B cell	NMOSD	MR Egger	42	-0.0454569	0.021078	0.0371031	0.955561	0.916888	0.995865
IgD+ CD24+ B cell Absolute Count	NMOSD	Simple mode	42	-0.0824813	0.0352029	0.0240602	0.920829	0.859436	0.986607
IgD- CD24- B cell %B cell	NMOSD	Weighted median	42	-0.00686431	0.0268199	0.797996	0.993159	0.9423	1.04676
IgD- CD24- B cell Absolute Count	NMOSD	Weighted mode	42	-0.0137414	0.0224227	0.54337	0.986353	0.943943	1.03067
IgD+ CD24- B cell %B cell	NMOSD	Inverse variance weighted	23	0.085464	0.0863145	0.322102	1.08922	0.919696	1.29
IgD+ CD24- B cell Absolute Count	NMOSD	MR Egger	23	0.104276	0.097959	0.299198	1.10991	0.916014	1.34484
CD24+ CD27+ B cell %B cell	NMOSD	Simple mode	23	-0.0387871	0.236949	0.871467	0.961955	0.604589	1.53056
CD24+ CD27+ B cell Absolute Count	NMOSD	Weighted median	23	0.136649	0.11609	0.239159	1.14643	0.91312	1.43934
CD20- B cell %B cell	NMOSD	Weighted mode	23	0.0768889	0.101799	0.458078	1.07992	0.884585	1.31839
IgD- CD38+ B cell Absolute Count	NMOSD	Inverse variance weighted	31	-0.0719279	0.0533662	0.177717	0.930598	0.838177	1.03321
CD20- B cell Absolute Count	NMOSD	MR Egger	31	-0.129018	0.0528024	0.0208711	0.878958	0.792541	0.974798
CD20- CD38- B cell %B cell	NMOSD	Simple mode	31	-0.105038	0.0807409	0.203187	0.90029	0.768519	1.05466
CD20- CD38- B cell Absolute Count	NMOSD	Weighted median	31	-0.0654848	0.0593615	0.269961	0.936613	0.83374	1.05218
IgD+ B cell %Lymphocyte	NMOSD	Weighted mode	31	-0.0821101	0.0442862	0.0735834	0.921171	0.844584	1.0047
IgD- CD38+ B cell %lymphocyte	NMOSD	Inverse variance weighted	19	-0.0833935	0.106659	0.434292	0.919989	0.746436	1.1339
IgD- CD38dim B cell %lymphocyte	NMOSD	MR Egger	19	-0.0376013	0.12432	0.765973	0.963097	0.754826	1.22883
IgD- CD38- B cell %lymphocyte	NMOSD	Simple mode	19	0.00196519	0.189872	0.991856	1.00197	0.690608	1.4537
IgD- CD38dim B cell %B cell	NMOSD	Weighted median	19	-0.0744247	0.111328	0.503803	0.928277	0.7463	1.15463
IgD+ CD38+ B cell %lymphocyte	NMOSD	Weighted mode	19	-0.0409029	0.0916009	0.660537	0.959922	0.802165	1.1487
IgD+ CD38dim B cell %lymphocyte	NMOSD	Inverse variance weighted	18	0.0399716	0.0727515	0.582713	1.04078	0.902469	1.20029
IgD+ CD38- B cell %lymphocyte	NMOSD	MR Egger	18	0.0375322	0.0841024	0.661384	1.03825	0.880462	1.2243
Unswitched memory B cell %lymphocyte	NMOSD	Simple mode	18	0.0534722	0.171812	0.759413	1.05493	0.75331	1.47731
IgD- CD27- B cell %lymphocyte	NMOSD	Weighted median	18	0.0283134	0.0993246	0.775599	1.02872	0.846739	1.24981
Switched memory B cell %lymphocyte	NMOSD	Weighted mode	18	0.028951	0.0731003	0.696999	1.02937	0.891967	1.18795
Plasma Blast-Plasma Cell %lymphocyte	NMOSD	Inverse variance weighted	21	0.0805698	0.0992421	0.416877	1.0839	0.892307	1.31664
Memory B cell %lymphocyte	NMOSD	MR Egger	21	0.0459516	0.127297	0.722098	1.04702	0.815828	1.34374
Naive-mature B cell %lymphocyte	NMOSD	Simple mode	21	0.525887	0.26805	0.0638422	1.69196	1.00051	2.86127
IgD- CD38dim B cell Absolute Count	NMOSD	Weighted median	21	0.0530471	0.131096	0.685739	1.05448	0.815544	1.36342
IgD+ CD24+ B cell %lymphocyte	NMOSD	Weighted mode	21	0.00347167	0.125519	0.978209	1.00348	0.784627	1.28337
IgD- CD24- B cell %lymphocyte	NMOSD	Inverse variance weighted	19	-0.128068	0.144209	0.374503	0.879793	0.663174	1.16717
IgD+ CD24- B cell %lymphocyte	NMOSD	MR Egger	19	0.0520722	0.219784	0.815547	1.05345	0.684748	1.62069
CD24+ CD27+ B cell %lymphocyte	NMOSD	Simple mode	19	-0.204986	0.375605	0.591939	0.814659	0.39017	1.70097
CD20- B cell %lymphocyte	NMOSD	Weighted median	19	-0.0227266	0.217305	0.916706	0.97753	0.638494	1.49659
CD20- CD38- B cell %lymphocyte	NMOSD	Weighted mode	19	-0.00415618	0.221148	0.985212	0.995852	0.645579	1.53617
IgD- CD38- B cell %B cell	NMOSD	Inverse variance weighted	149	-0.000446528	8.9e-05	5.19e-07	0.999554	0.999379	0.999728
IgD- CD38- B cell Absolute Count	NMOSD	MR Egger	149	-0.00024402	0.000105309	0.0218745	0.999756	0.99955	0.999962
IgD+ CD38+ B cell %B cell	NMOSD	Simple mode	149	-0.000273767	0.000270072	0.312389	0.999726	0.999197	1.00026
CD11c+ monocyte Absolute Count	NMOSD	Weighted median	149	-0.000152534	0.000145554	0.294658	0.999847	0.999562	1.00013
CD11c+ monocyte %monocyte	NMOSD	Weighted mode	149	-0.000195681	0.000116595	0.0954012	0.999804	0.999576	1.00003
CD62L- monocyte Absolute Count	NMOSD	Inverse variance weighted	30	-0.00559285	0.00437924	0.201557	0.994423	0.985924	1.00299
CD62L- monocyte %monocyte	NMOSD	MR Egger	30	-0.00125923	0.00491262	0.799573	0.998742	0.989171	1.0084
CD11c+ CD62L- monocyte Absolute Count	NMOSD	Simple mode	30	-0.00960545	0.00920067	0.305113	0.990441	0.97274	1.00846
CD11c+ CD62L- monocyte %monocyte	NMOSD	Weighted median	30	-0.00217957	0.00558571	0.696385	0.997823	0.986958	1.00881
CD62L- HLA DR++ monocyte Absolute Count	NMOSD	Weighted mode	30	-0.0020861	0.00468328	0.659314	0.997916	0.988798	1.00712
CD62L- HLA DR++ monocyte %monocyte	NMOSD	Inverse variance weighted	79	-0.00981518	0.00363077	0.00686477	0.990233	0.983211	0.997305
CD11c+ HLA DR++ monocyte Absolute Count	NMOSD	MR Egger	79	-0.00276211	0.00450174	0.541311	0.997242	0.988481	1.00608
CD11c+ HLA DR++ monocyte %monocyte	NMOSD	Simple mode	79	-0.00740074	0.0076365	0.335477	0.992627	0.97788	1.0076
Myeloid Dendritic Cell Absolute Count	NMOSD	Weighted median	79	-0.00569002	0.00553111	0.303607	0.994326	0.983605	1.00516
Myeloid Dendritic Cell %Dendritic Cell	NMOSD	Weighted mode	79	-0.00616206	0.00498445	0.220073	0.993857	0.984195	1.00361
Plasmacytoid Dendritic Cell Absolute Count	NMOSD	Inverse variance weighted	328	-0.000325363	4.67e-05	3.39e-12	0.999675	0.999583	0.999766
Dendritic Cell Absolute Count	NMOSD	MR Egger	328	-0.000119456	5.92e-05	0.0442544	0.999881	0.999765	0.999996
CD62L- Dendritic Cell Absolute Count	NMOSD	Simple mode	328	-0.000444461	0.000153236	0.00397803	0.999556	0.999255	0.999856
CD62L- Dendritic Cell %Dendritic Cell	NMOSD	Weighted median	328	-0.00020554	8.01e-05	0.0102641	0.999794	0.999638	0.999951
CD86+ myeloid Dendritic Cell Absolute Count	NMOSD	Weighted mode	328	-0.000180249	6.16e-05	0.00366496	0.99982	0.999699	0.99994
CD86+ myeloid Dendritic Cell %Dendritic Cell	NMOSD	Inverse variance weighted	19	-0.00680473	0.00225252	0.00251995	0.993218	0.988843	0.997613
CD86+ plasmacytoid Dendritic Cell Absolute Count	NMOSD	MR Egger	19	-0.00690047	0.00238441	0.0100902	0.993123	0.988493	0.997775
CD86+ plasmacytoid Dendritic Cell %Dendritic Cell	NMOSD	Simple mode	19	-0.0113847	0.0105561	0.295054	0.98868	0.968434	1.00935
CD62L- myeloid Dendritic Cell Absolute Count	NMOSD	Weighted median	19	-0.00591817	0.00338676	0.0805606	0.994099	0.987522	1.00072
CD62L- myeloid Dendritic Cell %Dendritic Cell	NMOSD	Weighted mode	19	-0.00620003	0.00254557	0.0254892	0.993819	0.988873	0.99879
CD62L- plasmacytoid Dendritic Cell Absolute Count	NMOSD	Inverse variance weighted	83	-0.00661437	0.00190616	0.000520448	0.993407	0.989703	0.997126
CD62L- plasmacytoid Dendritic Cell %Dendritic Cell	NMOSD	MR Egger	83	-0.00491524	0.00232956	0.0379495	0.995097	0.990564	0.999651
CD62L- CD86+ myeloid Dendritic Cell Absolute Count	NMOSD	Simple mode	83	-0.00828318	0.00466551	0.079541	0.991751	0.982723	1.00086
CD62L- CD86+ myeloid Dendritic Cell %Dendritic Cell	NMOSD	Weighted median	83	-0.00724101	0.00293846	0.0137312	0.992785	0.987084	0.998519
Plasmacytoid Dendritic Cell %Dendritic Cell	NMOSD	Weighted mode	83	-0.00605562	0.00234181	0.0114813	0.993963	0.989411	0.998535
HLA DR++ monocyte %monocyte	NMOSD	Inverse variance weighted	6	0.180005	0.240802	0.454748	1.19722	0.746793	1.91933
HLA DR++ monocyte %leukocyte	NMOSD	MR Egger	6	0.0279876	0.397789	0.947286	1.02838	0.471574	2.24264
HLA DR++ monocyte Absolute Count	NMOSD	Simple mode	6	0.651734	0.399822	0.164018	1.91886	0.876413	4.20126
CD4 regulatory T cell %CD4+ T cell	NMOSD	Weighted median	6	0.0720029	0.283279	0.799359	1.07466	0.616791	1.87242
CD4 regulatory T cell %T cell	NMOSD	Weighted mode	6	0.0840144	0.294166	0.786636	1.08764	0.611066	1.93591
Resting CD4 regulatory T cell Absolute Count	NMOSD	Inverse variance weighted	14	-0.0131245	0.123621	0.91545	0.986961	0.77459	1.25756
Resting CD4 regulatory T cell %CD4 regulatory T cell	NMOSD	MR Egger	14	0.0123142	0.169862	0.943402	1.01239	0.725702	1.41233
Resting CD4 regulatory T cell %CD4+ T cell	NMOSD	Simple mode	14	-0.363763	0.307081	0.257388	0.695056	0.380739	1.26886
CD39+ resting CD4 regulatory T cell Absolute Count	NMOSD	Weighted median	14	0.0159485	0.12492	0.898411	1.01608	0.795412	1.29796
CD39+ resting CD4 regulatory T cell %resting CD4 regulatory T cell	NMOSD	Weighted mode	14	0.00835392	0.119005	0.945104	1.00839	0.7986	1.27329
CD39+ resting CD4 regulatory T cell %CD4 regulatory T cell	NMOSD	Inverse variance weighted	13	-0.0287502	0.115556	0.803517	0.971659	0.77473	1.21865
Activated CD4 regulatory T cell Absolute Count	NMOSD	MR Egger	13	-0.131933	0.155315	0.413733	0.876399	0.646391	1.18825
Activated CD4 regulatory T cell %CD4 regulatory T cell	NMOSD	Simple mode	13	-0.0033526	0.261481	0.989981	0.996653	0.59699	1.66388
Activated CD4 regulatory T cell %CD4+ T cell	NMOSD	Weighted median	13	0.00141232	0.124659	0.990961	1.00141	0.784335	1.27857
CD39+ activated CD4 regulatory T cell Absolute Count	NMOSD	Weighted mode	13	-0.0033526	0.116322	0.977481	0.996653	0.793466	1.25187
CD39+ activated CD4 regulatory T cell %activated CD4 regulatory T cell	NMOSD	Inverse variance weighted	18	0.0248827	0.128142	0.846035	1.02519	0.797498	1.3179
CD39+ activated CD4 regulatory T cell %CD4 regulatory T cell	NMOSD	MR Egger	18	-0.073692	0.167824	0.666458	0.928958	0.668562	1.29077
Secreting CD4 regulatory T cell Absolute Count	NMOSD	Simple mode	18	0.133326	0.269553	0.6272	1.14262	0.673682	1.93799
Secreting CD4 regulatory T cell %CD4 regulatory T cell	NMOSD	Weighted median	18	0.0348354	0.125162	0.780765	1.03545	0.810194	1.32333
Secreting CD4 regulatory T cell %CD4+ T cell	NMOSD	Weighted mode	18	0.0203446	0.117965	0.865111	1.02055	0.809882	1.28603
CD39+ secreting CD4 regulatory T cell Absolute Count	NMOSD	Inverse variance weighted	18	-0.0243769	0.103912	0.814525	0.975918	0.79609	1.19637
CD39+ secreting CD4 regulatory T cell %secreting CD4 regulatory T cell	NMOSD	MR Egger	18	-0.00657024	0.137984	0.962612	0.993451	0.758041	1.30197
CD39+ secreting CD4 regulatory T cell %CD4 regulatory T cell	NMOSD	Simple mode	18	0.259005	0.285108	0.376343	1.29564	0.740961	2.26555
Activated & resting CD4 regulatory T cell Absolute Count	NMOSD	Weighted median	18	0.0207943	0.119009	0.861293	1.02101	0.80859	1.28924
Activated & resting CD4 regulatory T cell %CD4 regulatory T cell	NMOSD	Weighted mode	18	0.0215165	0.12292	0.863113	1.02175	0.802994	1.3001
Activated & resting CD4 regulatory T cell %CD4+ T cell	NMOSD	Inverse variance weighted	20	-0.0842408	0.141274	0.55098	0.91921	0.696883	1.21247
Activated & secreting CD4 regulatory T cell Absolute Count	NMOSD	MR Egger	20	0.0247843	0.304024	0.935927	1.02509	0.564902	1.86018
Activated & secreting CD4 regulatory T cell %CD4 regulatory T cell	NMOSD	Simple mode	20	-0.366486	0.344479	0.300716	0.693166	0.352867	1.36164
Activated & secreting CD4 regulatory T cell %CD4+ T cell	NMOSD	Weighted median	20	0.00694825	0.19251	0.971208	1.00697	0.690478	1.46854
CD25++ CD4+ T cell Absolute Count	NMOSD	Weighted mode	20	0.243652	0.324659	0.462155	1.2759	0.675245	2.41086
CD25++ CD4+ T cell %CD4+ T cell	NMOSD	Inverse variance weighted	13	0.0773088	0.13048	0.553518	1.08038	0.836581	1.39522
CD25++ CD4+ T cell %T cell	NMOSD	MR Egger	13	0.0217323	0.194587	0.913086	1.02197	0.697914	1.49649
CD25++ CD45RA+ CD4 not regulatory T cell Absolute Count	NMOSD	Simple mode	13	0.205075	0.326991	0.542305	1.22762	0.646729	2.33025
CD25++ CD45RA+ CD4 not regulatory T cell %CD4+ T cell	NMOSD	Weighted median	13	0.0571623	0.123913	0.644577	1.05883	0.830516	1.3499
CD25++ CD45RA+ CD4 not regulatory T cell %T cell	NMOSD	Weighted mode	13	0.0636038	0.134891	0.645726	1.06567	0.81809	1.38818
CD25++ CD45RA- CD4 not regulatory T cell Absolute Count	NMOSD	Inverse variance weighted	21	0.0701306	0.117291	0.549894	1.07265	0.852348	1.34989
CD25++ CD45RA- CD4 not regulatory T cell %CD4+ T cell	NMOSD	MR Egger	21	0.040515	0.164988	0.808653	1.04135	0.753624	1.43892
CD25++ CD45RA- CD4 not regulatory T cell %T cell	NMOSD	Simple mode	21	0.0767283	0.235632	0.748088	1.07975	0.680376	1.71355
CD4 regulatory T cell Absolute Count	NMOSD	Weighted median	21	0.0329768	0.12826	0.797095	1.03353	0.803793	1.32892
Hematopoietic Stem Cell Absolute Count	NMOSD	Weighted mode	21	0.0376166	0.128226	0.772268	1.03833	0.807586	1.33501
Immature Myeloid-Derived Suppressor Cells Absolute Count	NMOSD	Inverse variance weighted	19	0.0637811	0.115453	0.580646	1.06586	0.85001	1.33652
Immature Myeloid-Derived Suppressor Cells %CD33dim HLA DR- CD66b-	NMOSD	MR Egger	19	0.00500702	0.155844	0.974744	1.00502	0.740486	1.36406
CD33+ HLA DR+ Absolute Count	NMOSD	Simple mode	19	0.209638	0.266171	0.441176	1.23323	0.731939	2.07785
CD33+ HLA DR+ CD14- Absolute Count	NMOSD	Weighted median	19	0.0399241	0.124022	0.747519	1.04073	0.816149	1.32711
CD33+ HLA DR+ CD14- %CD33+ HLA DR+	NMOSD	Weighted mode	19	0.0496051	0.12295	0.691365	1.05086	0.825821	1.33721
CD33+ HLA DR+ CD14dim Absolute Count	NMOSD	Inverse variance weighted	17	0.0589882	0.14614	0.686476	1.06076	0.796565	1.41259
CD33+ HLA DR+ CD14dim %CD33+ HLA DR+	NMOSD	MR Egger	17	0.141203	0.191186	0.471571	1.15166	0.791741	1.67519
CD33- HLA DR- Absolute Count	NMOSD	Simple mode	17	0.107968	0.36459	0.770937	1.11401	0.545186	2.27633
CD33- HLA DR+ Absolute Count	NMOSD	Weighted median	17	0.0574484	0.133265	0.666408	1.05913	0.815665	1.37527
Granulocytic Myeloid-Derived Suppressor Cells Absolute Count	NMOSD	Weighted mode	17	0.0680277	0.131829	0.612892	1.07039	0.826663	1.38599
CD33dim HLA DR+ CD11b+ Absolute Count	NMOSD	Inverse variance weighted	16	0.0808584	0.113226	0.475144	1.08422	0.868434	1.35362
CD33dim HLA DR+ CD11b+ %CD33dim HLA DR+	NMOSD	MR Egger	16	0.0838209	0.151369	0.588485	1.08743	0.808267	1.46302
CD33dim HLA DR+ CD11b- Absolute Count	NMOSD	Simple mode	16	0.214037	0.276305	0.450591	1.23867	0.720708	2.12888
CD33dim HLA DR+ CD11b- %CD33dim HLA DR+	NMOSD	Weighted median	16	0.0290254	0.128773	0.821669	1.02945	0.799819	1.32501
CD66b++ myeloid cell Absolute Count	NMOSD	Weighted mode	16	0.0125565	0.123393	0.920294	1.01264	0.795096	1.2897
Monocytic Myeloid-Derived Suppressor Cells Absolute Count	NMOSD	Inverse variance weighted	12	-0.0510233	0.13267	0.700542	0.950256	0.732673	1.23246
CD33dim HLA DR- Absolute Count	NMOSD	MR Egger	12	-0.0564811	0.196349	0.779483	0.945084	0.643183	1.38869
Basophil Absolute Count	NMOSD	Simple mode	12	0.0475243	0.276058	0.866443	1.04867	0.610456	1.80146
Basophil %CD33dim HLA DR- CD66b-	NMOSD	Weighted median	12	0.00345639	0.123699	0.977709	1.00346	0.787419	1.27878
CD45RA- CD4+ T cell Absolute Count	NMOSD	Weighted mode	12	0.0220781	0.123497	0.861365	1.02232	0.802539	1.3023
CD45RA- CD4+ T cell %CD4+ T cell	NMOSD	Inverse variance weighted	14	0.119405	0.207128	0.564292	1.12683	0.750837	1.6911
CD45RA- CD4+ T cell %T cell	NMOSD	MR Egger	14	0.0567219	0.397652	0.88894	1.05836	0.485452	2.3074
Central Memory CD4+ T cell Absolute Count	NMOSD	Simple mode	14	0.0760148	0.429044	0.862103	1.07898	0.465375	2.50162
Central Memory CD4+ T cell %CD4+ T cell	NMOSD	Weighted median	14	0.0765034	0.277201	0.78256	1.07951	0.626998	1.85859
Central Memory CD4+ T cell %T cell	NMOSD	Weighted mode	14	0.0760148	0.289592	0.797058	1.07898	0.611656	1.90335
Naive CD4+ T cell Absolute Count	NMOSD	Inverse variance weighted	4	-0.349896	0.237357	0.140446	0.704761	0.442588	1.12224
Naive CD4+ T cell %CD4+ T cell	NMOSD	MR Egger	4	-0.403687	0.310115	0.322758	0.667853	0.363669	1.22647
Effector Memory CD4+ T cell Absolute Count	NMOSD	Simple mode	4	-0.458097	0.4123	0.347573	0.632486	0.2819	1.41908
Effector Memory CD4+ T cell %CD4+ T cell	NMOSD	Weighted median	4	-0.419259	0.28903	0.146898	0.657534	0.373156	1.15863
Effector Memory CD4+ T cell %T cell	NMOSD	Weighted mode	4	-0.426634	0.300888	0.251237	0.652702	0.361905	1.17716
Terminally Differentiated CD4+ T cell Absolute Count	NMOSD	Inverse variance weighted	11	-0.0366284	0.111913	0.743446	0.964034	0.774159	1.20048
Terminally Differentiated CD4+ T cell %CD4+ T cell	NMOSD	MR Egger	11	-0.0135829	0.155471	0.932294	0.986509	0.72738	1.33795
Terminally Differentiated CD4+ T cell %T cell	NMOSD	Simple mode	11	-0.116255	0.271276	0.677337	0.890249	0.523114	1.51505
Central Memory CD8+ T cell Absolute Count	NMOSD	Weighted median	11	0.00995906	0.125075	0.936536	1.01001	0.790422	1.2906
Central Memory CD8+ T cell %CD8+ T cell	NMOSD	Weighted mode	11	0.0105826	0.131623	0.937505	1.01064	0.780829	1.30808
Central Memory CD8+ T cell %T cell	NMOSD	Inverse variance weighted	19	-0.000929951	0.11474	0.993533	0.99907	0.797862	1.25102
Naive CD8+ T cell Absolute Count	NMOSD	MR Egger	19	0.0214563	0.16016	0.895001	1.02169	0.746427	1.39846
Naive CD8+ T cell %CD8+ T cell	NMOSD	Simple mode	19	0.187702	0.286705	0.520948	1.20647	0.687812	2.11624
Naive CD8+ T cell %T cell	NMOSD	Weighted median	19	0.0336421	0.129002	0.794256	1.03421	0.80316	1.33174
Effector Memory CD8+ T cell Absolute Count	NMOSD	Weighted mode	19	0.0262553	0.12016	0.829496	1.0266	0.811185	1.29923
Effector Memory CD8+ T cell %CD8+ T cell	NMOSD	Inverse variance weighted	16	-0.0237629	0.102305	0.816324	0.976517	0.799091	1.19334
Effector Memory CD8+ T cell %T cell	NMOSD	MR Egger	16	-0.0159395	0.13489	0.907614	0.984187	0.755538	1.28203
Terminally Differentiated CD8+ T cell Absolute Count	NMOSD	Simple mode	16	-0.610124	0.337002	0.0903017	0.543284	0.28065	1.05169
Terminally Differentiated CD8+ T cell %CD8+ T cell	NMOSD	Weighted median	16	0.0162867	0.127627	0.898456	1.01642	0.791471	1.3053
Terminally Differentiated CD8+ T cell %T cell	NMOSD	Weighted mode	16	0.0175602	0.133577	0.897158	1.01772	0.783291	1.3223
CD45RA+ CD8+ T cell Absolute Count	NMOSD	Inverse variance weighted	14	-0.0246272	0.130775	0.850627	0.975674	0.755069	1.26073
CD45RA+ CD8+ T cell %CD8+ T cell	NMOSD	MR Egger	14	-0.0154178	0.185057	0.934976	0.9847	0.685142	1.41523
CD45RA+ CD8+ T cell %T cell	NMOSD	Simple mode	14	0.0637065	0.30647	0.83855	1.06578	0.584514	1.9433
Central Memory CD4-CD8- T cell Absolute Count	NMOSD	Weighted median	14	0.0254336	0.123856	0.837301	1.02576	0.804668	1.3076
Central Memory CD4-CD8- T cell %CD4-CD8- T cell	NMOSD	Weighted mode	14	0.0254081	0.125407	0.84258	1.02573	0.802207	1.31154
Central Memory CD4-CD8- T cell %T cell	NMOSD	Inverse variance weighted	20	-0.0121434	0.114828	0.915778	0.98793	0.788829	1.23728
Naive CD4-CD8- T cell Absolute Count	NMOSD	MR Egger	20	-0.0432146	0.15439	0.782742	0.957706	0.70764	1.29614
Naive CD4-CD8- T cell %CD4-CD8- T cell	NMOSD	Simple mode	20	-0.0242603	0.278164	0.931413	0.976032	0.565829	1.68361
Naive CD4-CD8- T cell %T cell	NMOSD	Weighted median	20	0.0254159	0.128026	0.842637	1.02574	0.798105	1.3183
Effector Memory CD4-CD8- T cell Absolute Count	NMOSD	Weighted mode	20	0.0189411	0.119619	0.875856	1.01912	0.806129	1.28839
Effector Memory CD4-CD8- T cell %CD4-CD8- T cell	NMOSD	Inverse variance weighted	21	0.104542	0.11859	0.378023	1.1102	0.879947	1.40071
Effector Memory CD4-CD8- T cell %T cell	NMOSD	MR Egger	21	0.00706755	0.161084	0.965462	1.00709	0.734432	1.38098
Terminally Differentiated CD4-CD8- T cell Absolute Count	NMOSD	Simple mode	21	0.126984	0.2887	0.664765	1.1354	0.644766	1.99938
Terminally Differentiated CD4-CD8- T cell %CD4-CD8- T cell	NMOSD	Weighted median	21	0.0455739	0.134238	0.734233	1.04663	0.804501	1.36163
Terminally Differentiated CD4-CD8- T cell %T cell	NMOSD	Weighted mode	21	0.0585145	0.13699	0.673837	1.06026	0.810596	1.38682
Naive CD4+ T cell %T cell	NMOSD	Inverse variance weighted	17	-0.177952	0.234341	0.447629	0.836982	0.528739	1.32493
Transitional B cell %B cell	NMOSD	MR Egger	17	-0.560834	0.454933	0.236629	0.570733	0.233984	1.39213
Transitional B cell Absolute Count	NMOSD	Simple mode	17	-0.1742	0.56362	0.761254	0.840129	0.278345	2.53576
Transitional B cell %lymphocyte	NMOSD	Weighted median	17	-0.429917	0.326887	0.188447	0.650563	0.342798	1.23464
CD14- CD16+ monocyte Absolute Count	NMOSD	Weighted mode	17	-0.417209	0.401409	0.314089	0.658883	0.300001	1.44709
CD14+ CD16+ monocyte Absolute Count	NMOSD	Inverse variance weighted	17	-0.350566	0.175843	0.0461926	0.70429	0.498966	0.994104
CD14- CD16- Absolute Count	NMOSD	MR Egger	17	-0.158885	0.286997	0.588002	0.853095	0.486072	1.49725
CD14+ CD16- monocyte Absolute Count	NMOSD	Simple mode	17	-0.208484	0.369954	0.58088	0.811814	0.393139	1.67636
Monocyte Absolute Count	NMOSD	Weighted median	17	-0.228845	0.257378	0.373929	0.795452	0.480319	1.31734
CD14- CD16+ monocyte %monocyte	NMOSD	Weighted mode	17	-0.225366	0.241058	0.363734	0.798224	0.497659	1.28032
CD14+ CD16+ monocyte %monocyte	NMOSD	Inverse variance weighted	21	0.0777674	0.140008	0.578587	1.08087	0.82148	1.42217
CD14+ CD16- monocyte %monocyte	NMOSD	MR Egger	21	-0.0201404	0.200296	0.920959	0.980061	0.661847	1.45127
CD16+ monocyte %monocyte	NMOSD	Simple mode	21	0.0456216	0.365898	0.902018	1.04668	0.510922	2.14423
T/B cell	NMOSD	Weighted median	21	0.0900074	0.194008	0.642693	1.09418	0.748078	1.60041
CD4+/CD8+ T cell	NMOSD	Weighted mode	21	0.0578538	0.194774	0.769506	1.05956	0.72332	1.5521
CD4+ T cell Absolute Count	NMOSD	Inverse variance weighted	21	0.0590809	0.179033	0.7414	1.06086	0.7469	1.5068
CD4+ T cell %T cell	NMOSD	MR Egger	21	-0.0612744	0.367644	0.869392	0.940565	0.457556	1.93345
CD8+ T cell Absolute Count	NMOSD	Simple mode	21	0.193347	0.4487	0.671146	1.2133	0.503533	2.92355
CD8+ T cell %T cell	NMOSD	Weighted median	21	-0.0905515	0.264073	0.731672	0.913427	0.544365	1.5327
CD4+CD8+ T cell Absolute Count	NMOSD	Weighted mode	21	-0.0820854	0.327328	0.804547	0.921193	0.484979	1.74976
CD4+CD8+ T cell %T cell	NMOSD	Inverse variance weighted	18	0.036286	0.133492	0.785759	1.03695	0.798231	1.34707
CD8dim T cell Absolute Count	NMOSD	MR Egger	18	0.192436	0.179042	0.298401	1.2122	0.853435	1.72178
CD8dim T cell %T cell	NMOSD	Simple mode	18	0.1322	0.329707	0.693444	1.14134	0.598083	2.17804
CD4-CD8- T cell Absolute Count	NMOSD	Weighted median	18	0.199702	0.18972	0.292518	1.22104	0.841854	1.77101
CD4-CD8- T cell %T cell	NMOSD	Weighted mode	18	0.164027	0.180794	0.376953	1.17825	0.826686	1.67931
Leukocyte Absolute Count	NMOSD	Inverse variance weighted	23	0.0562296	0.131806	0.669664	1.05784	0.817005	1.36967
Lymphocyte Absolute Count	NMOSD	MR Egger	23	0.18035	0.189889	0.353035	1.19764	0.825445	1.73765
Lymphocyte %leukocyte	NMOSD	Simple mode	23	0.337126	0.343261	0.336715	1.40092	0.714862	2.74538
T cell Absolute Count	NMOSD	Weighted median	23	0.201871	0.204967	0.324676	1.22369	0.818842	1.8287
T cell %lymphocyte	NMOSD	Weighted mode	23	0.194061	0.20772	0.360319	1.21417	0.8081	1.82429
T cell %leukocyte	NMOSD	Inverse variance weighted	13	0.181406	0.153734	0.238	1.1989	0.886998	1.62048
CD4+ T cell %leukocyte	NMOSD	MR Egger	13	0.287297	0.21865	0.215603	1.33282	0.868266	2.04593
CD8+ T cell %leukocyte	NMOSD	Simple mode	13	0.148911	0.339887	0.669082	1.16057	0.596147	2.25938
CD4+CD8+ T cell %leukocyte	NMOSD	Weighted median	13	0.23257	0.195934	0.235237	1.26184	0.859451	1.85262
CD4+ CD8dim T cell Absolute Count	NMOSD	Weighted mode	13	0.230557	0.17762	0.218671	1.2593	0.88907	1.78371
CD4+ CD8dim T cell %lymphocyte	NMOSD	Inverse variance weighted	12	0.00555267	0.124597	0.964454	1.00557	0.787685	1.28372
CD4+ CD8dim T cell %leukocyte	NMOSD	MR Egger	12	0.150952	0.18829	0.44136	1.16294	0.804048	1.68203
CD8dim T cell %leukocyte	NMOSD	Simple mode	12	0.058695	0.21794	0.792671	1.06045	0.691793	1.62557
CD4-CD8- T cell %leukocyte	NMOSD	Weighted median	12	0.154128	0.143828	0.283894	1.16664	0.880051	1.54656
CD8+ and CD8dim T cell %leukocyte	NMOSD	Weighted mode	12	0.15878	0.144336	0.294793	1.17208	0.883275	1.55532
TCRgd T cell Absolute Count	NMOSD	Inverse variance weighted	14	0.0128877	0.251355	0.959108	1.01297	0.618927	1.65789
TCRgd T cell %T cell	NMOSD	MR Egger	14	-0.284198	0.576502	0.630932	0.752618	0.243134	2.32972
TCRgd T cell %lymphocyte	NMOSD	Simple mode	14	-0.452833	0.579818	0.448796	0.635824	0.204073	1.98102
HLA DR+ T cell Absolute Count	NMOSD	Weighted median	14	-0.13786	0.33245	0.678377	0.871221	0.454089	1.67154
HLA DR+ T cell%T cell	NMOSD	Weighted mode	14	-0.490587	0.53588	0.376609	0.612267	0.214186	1.75021
HLA DR+ T cell%lymphocyte	NMOSD	Inverse variance weighted	15	-0.12058	0.190796	0.5274	0.886407	0.609851	1.28837
Natural Killer T Absolute Count	NMOSD	MR Egger	15	0.091627	0.250003	0.719885	1.09596	0.671408	1.78896
Natural Killer T %T cell	NMOSD	Simple mode	15	-1.37158	0.485564	0.0135068	0.253706	0.0979514	0.657131
Natural Killer T %lymphocyte	NMOSD	Weighted median	15	0.0939216	0.221961	0.672189	1.09847	0.710973	1.69717
HLA DR+ CD4+ T cell Absolute Count	NMOSD	Weighted mode	15	0.111234	0.192966	0.573467	1.11766	0.765688	1.63142
HLA DR+ CD4+ T cell %T cell	NMOSD	Inverse variance weighted	18	0.113427	0.181522	0.532058	1.12011	0.784777	1.59873
HLA DR+ CD4+ T cell %lymphocyte	NMOSD	MR Egger	18	-0.0800639	0.344407	0.819121	0.923057	0.469963	1.81298
HLA DR+ CD8+ T cell Absolute Count	NMOSD	Simple mode	18	0.130567	0.470985	0.784953	1.13947	0.452683	2.86824
HLA DR+ CD8+ T cell %T cell	NMOSD	Weighted median	18	0.251766	0.260638	0.334064	1.2863	0.771757	2.14388
HLA DR+ CD8+ T cell %lymphocyte	NMOSD	Weighted mode	18	0.200677	0.350496	0.574444	1.22223	0.6149	2.42941
CD8+ Natural Killer T Absolute Count	NMOSD	Inverse variance weighted	19	0.0708232	0.213886	0.74055	1.07339	0.70582	1.63238
CD8+ Natural Killer T %T cell	NMOSD	MR Egger	19	-0.145504	0.490498	0.770331	0.864586	0.330589	2.26115
CD8+ Natural Killer T %lymphocyte	NMOSD	Simple mode	19	-0.463647	0.550606	0.4108	0.628986	0.213774	1.85066
CD8dim Natural Killer T Absolute Count	NMOSD	Weighted median	19	-0.0571256	0.29702	0.847484	0.944475	0.52767	1.69052
CD8dim Natural Killer T %T cell	NMOSD	Weighted mode	19	-0.430818	0.457404	0.358727	0.649977	0.265184	1.59312
CD8dim Natural Killer T %lymphocyte	NMOSD	Inverse variance weighted	17	0.25358	0.158762	0.110213	1.28863	0.944034	1.75901
CD4-CD8- Natural Killer T Absolute Count	NMOSD	MR Egger	17	0.361284	0.24157	0.155508	1.43517	0.893871	2.30427
CD4-CD8- Natural Killer T %T cell	NMOSD	Simple mode	17	0.350775	0.362439	0.347538	1.42017	0.697952	2.88971
CD4-CD8- Natural Killer T %lymphocyte	NMOSD	Weighted median	17	0.285169	0.220613	0.196142	1.32999	0.863093	2.04945
CD3- lymphocyte Absolute Count	NMOSD	Weighted mode	17	0.288806	0.247259	0.259906	1.33483	0.822159	2.16719
CD3- lymphocyte %lymphocyte	NMOSD	Inverse variance weighted	15	0.0309577	0.174014	0.858798	1.03144	0.733367	1.45067
CD3- lymphocyte %leukocyte	NMOSD	MR Egger	15	0.258697	0.264966	0.346715	1.29524	0.770561	2.17718
B cell Absolute Count	NMOSD	Simple mode	15	0.0776704	0.361534	0.832993	1.08077	0.532093	2.19521
B cell %CD3- lymphocyte	NMOSD	Weighted median	15	0.0846883	0.253952	0.738771	1.08838	0.661624	1.79039
B cell %lymphocyte	NMOSD	Weighted mode	15	0.123794	0.266251	0.649114	1.13178	0.671624	1.90722
Natural Killer Absolute Count	NMOSD	Inverse variance weighted	18	-0.205838	0.197928	0.298358	0.813965	0.552237	1.19974
Natural Killer %CD3- lymphocyte	NMOSD	MR Egger	18	-1.2885	0.504934	0.0213249	0.275685	0.102472	0.741688
Natural Killer %lymphocyte	NMOSD	Simple mode	18	-0.372499	0.506255	0.471887	0.689011	0.255443	1.85848
HLA DR+ Natural Killer Absolute Count	NMOSD	Weighted median	18	-0.254473	0.265839	0.338445	0.775325	0.460465	1.30548
HLA DR+ Natural Killer %Natural Killer	NMOSD	Weighted mode	18	-0.483042	0.496049	0.34382	0.616904	0.233331	1.63103
HLA DR+ Natural Killer %CD3- lymphocyte	NMOSD	Inverse variance weighted	17	0.122299	0.190327	0.520502	1.13009	0.778223	1.64105
Granulocyte Absolute Count	NMOSD	MR Egger	17	-0.0152116	0.365598	0.96736	0.984904	0.48105	2.01649
Granulocyte %leukocyte	NMOSD	Simple mode	17	0.276106	0.486597	0.578302	1.31799	0.507822	3.42067
CD28- CD4-CD8- T cell %CD4-CD8- T cell	NMOSD	Weighted median	17	0.263463	0.265636	0.321286	1.30143	0.773226	2.19046
CD28- CD4-CD8- T cell Absolute Count	NMOSD	Weighted mode	17	0.335477	0.317664	0.30662	1.39861	0.750403	2.60674
CD28+ CD4-CD8- T cell %T cell	NMOSD	Inverse variance weighted	21	0.0997399	0.183703	0.587171	1.10488	0.770806	1.58375
CD28+ CD4-CD8- T cell %CD4-CD8- T cell	NMOSD	MR Egger	21	0.180148	0.280757	0.528766	1.19739	0.69064	2.07598
CD28+ CD4-CD8- T cell Absolute Count	NMOSD	Simple mode	21	0.399024	0.357929	0.278148	1.49037	0.738956	3.00587
CD39+ CD4+ T cell %T cell	NMOSD	Weighted median	21	0.311578	0.234295	0.183566	1.36558	0.862742	2.16149
CD39+ CD4+ T cell %CD4+ T cell	NMOSD	Weighted mode	21	0.329946	0.20526	0.123628	1.39089	0.930192	2.07977
CD39+ CD4+ T cell Absolute Count	NMOSD	Inverse variance weighted	14	-0.00132186	0.266895	0.996048	0.998679	0.591889	1.68504
CD28- CD8dim T cell %T cell	NMOSD	MR Egger	14	-0.606676	0.822918	0.475154	0.54516	0.108653	2.73531
CD28- CD8dim T cell %CD8dim T cell	NMOSD	Simple mode	14	0.309528	0.610209	0.620476	1.36278	0.412103	4.50657
CD28- CD8dim T cell Absolute Count	NMOSD	Weighted median	14	0.194174	0.370097	0.599822	1.21431	0.587889	2.5082
CD28+ CD45RA+ CD8dim T cell %T cell	NMOSD	Weighted mode	14	0.309528	0.661625	0.647653	1.36278	0.372597	4.9844
CD28+ CD45RA+ CD8dim T cell %CD8dim T cell	NMOSD	Inverse variance weighted	18	-0.242413	0.193034	0.209188	0.784732	0.537536	1.14561
CD28+ CD45RA+ CD8dim T cell Absolute Count	NMOSD	MR Egger	18	-0.162294	0.332956	0.632562	0.850191	0.442688	1.63281
CD28+ CD45RA- CD8dim T cell %T cell	NMOSD	Simple mode	18	-0.602081	0.437357	0.186486	0.547671	0.232399	1.29064
CD28+ CD45RA- CD8dim T cell %CD8dim T cell	NMOSD	Weighted median	18	-0.374207	0.275693	0.174676	0.687835	0.400691	1.18075
CD28+ CD45RA- CD8dim T cell Absolute Count	NMOSD	Weighted mode	18	-0.53347	0.363408	0.160372	0.586566	0.287725	1.19579
CD39+ CD8+ T cell %T cell	NMOSD	Inverse variance weighted	15	-0.316583	0.212284	0.135878	0.728635	0.480629	1.10461
CD39+ CD8+ T cell %CD8+ T cell	NMOSD	MR Egger	15	-1.25293	0.522043	0.0320819	0.285667	0.10268	0.794752
CD39+ CD8+ T cell Absolute Count	NMOSD	Simple mode	15	-0.328076	0.439204	0.467437	0.720308	0.304551	1.70363
CD28- CD127- CD25++ CD8+ T cell %T cell	NMOSD	Weighted median	15	-0.357862	0.285164	0.209503	0.699169	0.399803	1.2227
CD28- CD127- CD25++ CD8+ T cell %CD8+ T cell	NMOSD	Weighted mode	15	-0.320369	0.43213	0.470722	0.725881	0.311193	1.69318
CD28- CD127- CD25++ CD8+ T cell Absolute Count	NMOSD	Inverse variance weighted	16	0.00635159	0.138478	0.963416	1.00637	0.767156	1.32018
CD28- CD25++ CD8+ T cell %T cell	NMOSD	MR Egger	16	0.17357	0.183778	0.360953	1.18954	0.829746	1.70536
CD28- CD25++ CD8+ T cell %CD8+ T cell	NMOSD	Simple mode	16	0.0607794	0.346715	0.863188	1.06266	0.5386	2.09665
CD28- CD25++ CD8+ T cell Absolute Count	NMOSD	Weighted median	16	0.0938775	0.197139	0.633932	1.09843	0.746384	1.61651
CD25++ CD8+ T cell %T cell	NMOSD	Weighted mode	16	0.16835	0.187075	0.382391	1.18335	0.820109	1.70748
CD25++ CD8+ T cell %CD8+ T cell	NMOSD	Inverse variance weighted	18	-0.0568657	0.148188	0.701171	0.944721	0.706584	1.26312
CD25++ CD8+ T cell Absolute Count	NMOSD	MR Egger	18	0.00506	0.202155	0.98034	1.00507	0.67627	1.49374
CD127- CD8+ T cell %T cell	NMOSD	Simple mode	18	-0.0237107	0.37968	0.950934	0.976568	0.463994	2.05538
CD127- CD8+ T cell %CD8+ T cell	NMOSD	Weighted median	18	-0.0767422	0.191784	0.689046	0.926129	0.635948	1.34872
CD127- CD8+ T cell Absolute Count	NMOSD	Weighted mode	18	-0.0709407	0.192683	0.717288	0.931517	0.638522	1.35896
CD28- CD8+ T cell %T cell	NMOSD	Inverse variance weighted	18	0.0769561	0.166711	0.644357	1.07999	0.778959	1.49737
CD28- CD8+ T cell %CD8+ T cell	NMOSD	MR Egger	18	-0.498028	0.350618	0.174676	0.607728	0.305673	1.20826
CD28- CD8+ T cell Absolute Count	NMOSD	Simple mode	18	0.454246	0.46432	0.341642	1.57499	0.633927	3.91304
CD28+ CD45RA+ CD8+ T cell %T cell	NMOSD	Weighted median	18	0.0543249	0.235813	0.817802	1.05583	0.665067	1.67618
CD28+ CD45RA+ CD8+ T cell %CD8+ T cell	NMOSD	Weighted mode	18	0.394162	0.388842	0.324946	1.48314	0.692139	3.17813
CD28+ CD45RA+ CD8+ T cell Absolute Count	NMOSD	Inverse variance weighted	8	-0.189746	0.337014	0.573421	0.827169	0.42729	1.60128
CD28+ CD45RA- CD8+ T cell %T cell	NMOSD	MR Egger	8	0.166428	0.518398	0.759067	1.18108	0.427572	3.26248
CD28+ CD45RA- CD8+ T cell %CD8+ T cell	NMOSD	Simple mode	8	0.481068	0.64827	0.48219	1.6178	0.454053	5.76426
CD28+ CD45RA- CD8+ T cell Absolute Count	NMOSD	Weighted median	8	-0.0608385	0.354761	0.863837	0.940975	0.469461	1.88607
CD28- CD4-CD8- T cell %T cell	NMOSD	Weighted mode	8	0.00372225	0.309923	0.990753	1.00373	0.54677	1.84259
CD45RA- CD28- CD8+ T cell Absolute Count	NMOSD	Inverse variance weighted	24	0.300496	0.143765	0.0366006	1.35053	1.01889	1.79011
CD45RA- CD28- CD8+ T cell %CD8+ T cell	NMOSD	MR Egger	24	0.369568	0.235729	0.131209	1.44711	0.911684	2.29698
CD45RA- CD28- CD8+ T cell %T cell	NMOSD	Simple mode	24	-0.00451622	0.392601	0.990921	0.995494	0.461158	2.14896
CD45RA+ CD28- CD8+ T cell Absolute Count	NMOSD	Weighted median	24	0.313462	0.210196	0.135887	1.36815	0.906175	2.06565
CD45RA+ CD28- CD8+ T cell %CD8+ T cell	NMOSD	Weighted mode	24	0.281328	0.234732	0.242923	1.32489	0.836318	2.09888
CD45RA+ CD28- CD8+ T cell %T cell	NMOSD	Inverse variance weighted	18	0.340186	0.184192	0.0647611	1.40521	0.979384	2.01618
BAFF-R on CD20- CD38- B cell	NMOSD	MR Egger	18	0.542664	0.280017	0.0704809	1.72058	0.99385	2.97873
BAFF-R on CD24+ CD27+ B cell	NMOSD	Simple mode	18	0.38952	0.373917	0.312126	1.47627	0.709385	3.07221
BAFF-R on IgD+ CD24+ B cell	NMOSD	Weighted median	18	0.341819	0.264379	0.196042	1.40751	0.838312	2.36317
BAFF-R on IgD+ CD24- B cell	NMOSD	Weighted mode	18	0.37652	0.249843	0.150161	1.4572	0.892997	2.37789
BAFF-R on IgD+ CD38- B cell	NMOSD	Inverse variance weighted	19	-0.0192684	0.132701	0.884552	0.980916	0.756265	1.2723
BAFF-R on IgD+ CD38- naive B cell	NMOSD	MR Egger	19	-0.135266	0.180359	0.463518	0.873483	0.61338	1.24388
BAFF-R on IgD+ CD38- unswitched memory B cell	NMOSD	Simple mode	19	-0.0869922	0.340069	0.801	0.916684	0.470703	1.78522
BAFF-R on IgD+ CD38+ B cell	NMOSD	Weighted median	19	0.0136366	0.15927	0.931769	1.01373	0.741906	1.38515
BAFF-R on IgD+ CD38dim B cell	NMOSD	Weighted mode	19	-0.012848	0.148047	0.931802	0.987234	0.738584	1.31959
BAFF-R on IgD- CD24- B cell	NMOSD	Inverse variance weighted	19	0.350099	0.184207	0.0573574	1.41921	0.989114	2.03632
BAFF-R on IgD- CD27- B cell	NMOSD	MR Egger	19	0.565859	0.528538	0.299309	1.76096	0.624955	4.96192
BAFF-R on IgD- CD38- B cell	NMOSD	Simple mode	19	0.222842	0.446328	0.623631	1.24962	0.521023	2.9971
BAFF-R on IgD- CD38+ B cell	NMOSD	Weighted median	19	0.328158	0.255569	0.199133	1.38841	0.841341	2.2912
BAFF-R on IgD- CD38dim B cell	NMOSD	Weighted mode	19	0.331372	0.37063	0.38308	1.39288	0.673638	2.88005
BAFF-R on memory B cell	NMOSD	Inverse variance weighted	12	0.102723	0.16877	0.542752	1.10818	0.796072	1.54266
BAFF-R on naive-mature B cell	NMOSD	MR Egger	12	0.226758	0.315384	0.488608	1.25453	0.676113	2.32777
BAFF-R on unswitched memory B cell	NMOSD	Simple mode	12	-0.0220019	0.375064	0.954274	0.978238	0.469012	2.04036
BAFF-R on switched memory B cell	NMOSD	Weighted median	12	0.0881176	0.242763	0.716622	1.09212	0.678617	1.75757
BAFF-R on IgD+ B cell	NMOSD	Weighted mode	12	0.0430679	0.287686	0.883707	1.04401	0.594047	1.8348
BAFF-R on transitional B cell	NMOSD	Inverse variance weighted	17	-0.184107	0.161606	0.254606	0.831847	0.606013	1.14184
CD19 on CD20- B cell	NMOSD	MR Egger	17	-0.404916	0.513639	0.442785	0.667033	0.243741	1.82543
CD19 on CD20- CD38- B cell	NMOSD	Simple mode	17	-0.374071	0.382993	0.343253	0.687928	0.324738	1.45731
CD19 on CD24+ CD27+ B cell	NMOSD	Weighted median	17	-0.157621	0.214031	0.461462	0.854173	0.561513	1.29937
CD19 on IgD+ CD24+ B cell	NMOSD	Weighted mode	17	-0.294825	0.33376	0.39013	0.744662	0.38713	1.43239
CD19 on IgD+ CD24- B cell	NMOSD	Inverse variance weighted	18	0.0711953	0.137392	0.604326	1.07379	0.820293	1.40563
CD19 on IgD+ CD38- B cell	NMOSD	MR Egger	18	0.0971804	0.198568	0.631195	1.10206	0.746759	1.62641
CD19 on IgD+ CD38- naive B cell	NMOSD	Simple mode	18	0.156004	0.36972	0.678348	1.16883	0.566291	2.41248
CD19 on IgD+ CD38- unswitched memory B cell	NMOSD	Weighted median	18	0.126322	0.190532	0.507333	1.13465	0.781047	1.64833
CD19 on IgD+ CD38+ B cell	NMOSD	Weighted mode	18	0.104564	0.189974	0.589198	1.11023	0.765072	1.61109
CD19 on IgD+ CD38dim B cell	NMOSD	Inverse variance weighted	20	-0.0332894	0.119182	0.780002	0.967259	0.765761	1.22178
CD19 on IgD- CD24- B cell	NMOSD	MR Egger	20	-0.113927	0.163886	0.495833	0.892323	0.647172	1.23034
CD19 on IgD- CD27- B cell	NMOSD	Simple mode	20	0.0132083	0.338451	0.969277	1.0133	0.521964	1.96712
CD19 on IgD- CD38- B cell	NMOSD	Weighted median	20	0.00636667	0.160944	0.968445	1.00639	0.734119	1.37963
CD19 on IgD- CD38+ B cell	NMOSD	Weighted mode	20	-0.0115775	0.14856	0.938697	0.988489	0.73878	1.3226
CD19 on IgD- CD38dim B cell	NMOSD	Inverse variance weighted	20	0.0210854	0.150024	0.888228	1.02131	0.761123	1.37044
CD19 on memory B cell	NMOSD	MR Egger	20	0.00388737	0.209409	0.985394	1.00389	0.665942	1.51335
CD19 on naive-mature B cell	NMOSD	Simple mode	20	0.0350586	0.324531	0.915106	1.03568	0.548251	1.95646
CD19 on unswitched memory B cell	NMOSD	Weighted median	20	-0.126879	0.170797	0.457563	0.88084	0.630249	1.23107
CD19 on Plasma Blast-Plasma Cell	NMOSD	Weighted mode	20	-0.0910213	0.145193	0.538185	0.912998	0.686878	1.21356
CD19 on switched memory B cell	NMOSD	Inverse variance weighted	13	-0.225943	0.230149	0.326235	0.797763	0.508121	1.25251
CD19 on IgD+ B cell	NMOSD	MR Egger	13	-0.93572	0.775837	0.253088	0.392303	0.0857465	1.79485
CD19 on transitional B cell	NMOSD	Simple mode	13	-0.575923	0.540403	0.30752	0.562186	0.19493	1.62136
CD20 on B cell	NMOSD	Weighted median	13	-0.441649	0.315176	0.161131	0.642975	0.346666	1.19255
CD20 on CD20- CD38- B cell	NMOSD	Weighted mode	13	-0.61672	0.518925	0.257642	0.539712	0.195184	1.49238
CD20 on CD24+ CD27+ B cell	NMOSD	Inverse variance weighted	21	-0.182474	0.192279	0.342618	0.833206	0.571585	1.21457
CD20 on IgD+ CD24+ B cell	NMOSD	MR Egger	21	0.0914365	0.545263	0.868597	1.09575	0.376334	3.19042
CD20 on IgD+ CD24- B cell	NMOSD	Simple mode	21	-0.547901	0.510907	0.296307	0.578162	0.212401	1.57378
CD20 on IgD+ CD38- B cell	NMOSD	Weighted median	21	-0.223452	0.266312	0.401435	0.799753	0.474533	1.34786
CD20 on IgD+ CD38- naive B cell	NMOSD	Weighted mode	21	-0.600412	0.431998	0.179853	0.548586	0.235245	1.27929
CD20 on IgD+ CD38- unswitched memory B cell	NMOSD	Inverse variance weighted	13	-0.0876674	0.0998091	0.379753	0.916065	0.753299	1.114
CD20 on IgD+ CD38+ B cell	NMOSD	MR Egger	13	-0.212925	0.108284	0.0749978	0.808217	0.653664	0.999313
CD20 on IgD+ CD38dim B cell	NMOSD	Simple mode	13	0.801412	0.234616	0.00511774	2.22869	1.40715	3.52987
CD20 on IgD- CD24- B cell	NMOSD	Weighted median	13	-0.106884	0.130044	0.411129	0.89863	0.696443	1.15951
CD20 on IgD- CD27- B cell	NMOSD	Weighted mode	13	-0.143864	0.109904	0.215047	0.866006	0.698182	1.07417
CD20 on IgD- CD38- B cell	NMOSD	Inverse variance weighted	24	0.0252546	0.0526185	0.631259	1.02558	0.925078	1.13699
CD20 on IgD- CD38+ B cell	NMOSD	MR Egger	24	0.0334856	0.0574844	0.566141	1.03405	0.92387	1.15738
CD20 on IgD- CD38dim B cell	NMOSD	Simple mode	24	-0.0970163	0.175585	0.585914	0.907541	0.643288	1.28035
CD20 on memory B cell	NMOSD	Weighted median	24	0.0334181	0.0695483	0.63087	1.03398	0.90222	1.18499
CD20 on naive-mature B cell	NMOSD	Weighted mode	24	0.0307943	0.0557042	0.585721	1.03127	0.924608	1.15024
CD20 on unswitched memory B cell	NMOSD	Inverse variance weighted	20	0.221194	0.199758	0.26816	1.24757	0.843385	1.84544
CD20 on switched memory B cell	NMOSD	MR Egger	20	-0.00100632	0.548318	0.998556	0.998994	0.341055	2.92618
CD20 on IgD+ B cell	NMOSD	Simple mode	20	0.13822	0.4604	0.767272	1.14823	0.465723	2.83093
CD20 on transitional B cell	NMOSD	Weighted median	20	0.205955	0.279049	0.460478	1.2287	0.711072	2.12313
CD24 on CD24+ CD27+ B cell	NMOSD	Weighted mode	20	0.242357	0.368761	0.518922	1.27425	0.618527	2.62512
CD24 on IgD+ CD24+ B cell	NMOSD	Inverse variance weighted	18	0.0548237	0.111805	0.623887	1.05635	0.848475	1.31517
CD24 on IgD+ CD38- B cell	NMOSD	MR Egger	18	0.00655863	0.142605	0.963886	1.00658	0.761133	1.33118
CD24 on IgD+ CD38- unswitched memory B cell	NMOSD	Simple mode	18	0.127466	0.302359	0.678619	1.13595	0.628036	2.05462
CD24 on IgD+ CD38+ B cell	NMOSD	Weighted median	18	0.0691036	0.158004	0.661856	1.07155	0.786168	1.46052
CD24 on IgD- CD38- B cell	NMOSD	Weighted mode	18	0.0742891	0.139114	0.600244	1.07712	0.820063	1.41475
CD24 on IgD- CD38dim B cell	NMOSD	Inverse variance weighted	15	0.372039	0.283998	0.190193	1.45069	0.83144	2.53115
CD24 on memory B cell	NMOSD	MR Egger	15	0.48811	0.635773	0.45636	1.62923	0.4686	5.66453
CD24 on unswitched memory B cell	NMOSD	Simple mode	15	0.966204	0.45028	0.0499072	2.62795	1.08725	6.35189
CD24 on switched memory B cell	NMOSD	Weighted median	15	0.490965	0.292354	0.093084	1.63389	0.921226	2.89788
CD24 on transitional B cell	NMOSD	Weighted mode	15	0.58491	0.349454	0.116359	1.79483	0.90482	3.56028
CD25 on B cell	NMOSD	Inverse variance weighted	19	-0.0605568	0.167054	0.716979	0.94124	0.678425	1.30587
CD25 on CD20- CD38- B cell	NMOSD	MR Egger	19	0.149195	0.390115	0.706874	1.1609	0.540409	2.49383
CD25 on CD24+ CD27+ B cell	NMOSD	Simple mode	19	-0.146402	0.357483	0.686979	0.86381	0.42867	1.74066
CD25 on IgD+ CD24+ B cell	NMOSD	Weighted median	19	-0.126555	0.226402	0.576172	0.881125	0.565354	1.37327
CD25 on IgD+ CD24- B cell	NMOSD	Weighted mode	19	0.118549	0.310242	0.706847	1.12586	0.612917	2.06809
CD25 on IgD+ CD38- B cell	NMOSD	Inverse variance weighted	15	-0.100331	0.238425	0.673897	0.904538	0.56686	1.44337
CD25 on IgD+ CD38- naive B cell	NMOSD	MR Egger	15	-1.38226	0.597923	0.0378235	0.251011	0.0777555	0.810318
CD25 on IgD+ CD38- unswitched memory B cell	NMOSD	Simple mode	15	0.0161247	0.492777	0.974358	1.01626	0.38685	2.66971
CD25 on IgD+ CD38+ B cell	NMOSD	Weighted median	15	-0.178352	0.277747	0.520784	0.836648	0.485423	1.442
CD25 on IgD+ CD38dim B cell	NMOSD	Weighted mode	15	-0.235143	0.417768	0.582436	0.790458	0.348552	1.79263
CD25 on IgD- CD24- B cell	NMOSD	Inverse variance weighted	17	0.0210046	0.136683	0.877866	1.02123	0.781224	1.33496
CD25 on IgD- CD27- B cell	NMOSD	MR Egger	17	0.137334	0.194823	0.491664	1.14721	0.783081	1.68066
CD25 on IgD- CD38- B cell	NMOSD	Simple mode	17	-0.354362	0.324553	0.291069	0.701621	0.371396	1.32546
CD25 on IgD- CD38+ B cell	NMOSD	Weighted median	17	0.181527	0.203854	0.37321	1.19905	0.804104	1.78797
CD25 on IgD- CD38dim B cell	NMOSD	Weighted mode	17	0.174508	0.183476	0.355691	1.19066	0.831017	1.70595
CD25 on memory B cell	NMOSD	Inverse variance weighted	3	0.190433	0.291369	0.513382	1.20977	0.683417	2.14152
CD25 on naive-mature B cell	NMOSD	MR Egger	3	0.132574	0.371662	0.781871	1.14176	0.551075	2.3656
CD25 on unswitched memory B cell	NMOSD	Simple mode	3	0.0908136	0.458251	0.861225	1.09506	0.446035	2.68851
CD25 on switched memory B cell	NMOSD	Weighted median	3	0.161314	0.332524	0.627593	1.17505	0.612361	2.2548
CD25 on IgD+ B cell	NMOSD	Weighted mode	3	0.147328	0.317007	0.687801	1.15873	0.622504	2.15688
CD25 on transitional B cell	NMOSD	Inverse variance weighted	18	-0.262862	0.12318	0.0328457	0.768848	0.603931	0.978799
CD27 on CD20- B cell	NMOSD	MR Egger	18	-0.430326	0.165914	0.019591	0.650297	0.469768	0.900203
CD27 on CD20- CD38- B cell	NMOSD	Simple mode	18	-0.172168	0.275801	0.540753	0.841838	0.4903	1.44542
CD27 on CD24+ CD27+ B cell	NMOSD	Weighted median	18	-0.358941	0.164964	0.0295647	0.698415	0.505468	0.965015
CD27 on T cell	NMOSD	Weighted mode	18	-0.35094	0.164302	0.0475242	0.704026	0.51019	0.971505
CD27 on IgD+ CD24+ B cell	NMOSD	Inverse variance weighted	16	0.0651166	0.105078	0.535458	1.06728	0.868631	1.31137
CD27 on IgD+ CD38- unswitched memory B cell	NMOSD	MR Egger	16	0.112403	0.138808	0.431622	1.11896	0.852432	1.46883
CD27 on IgD- CD38- B cell	NMOSD	Simple mode	16	-0.0815473	0.224613	0.721628	0.921689	0.593458	1.43146
CD27 on IgD- CD38+ B cell	NMOSD	Weighted median	16	0.128918	0.141576	0.362512	1.1376	0.861938	1.50141
CD27 on IgD- CD38dim B cell	NMOSD	Weighted mode	16	0.177355	0.140704	0.226749	1.19406	0.906264	1.57324
[truncated: 1,773 more rows]

## Sheet: Supplementary Table S3
Supplementary Table S3: MR results for the association between 731 immune cells and risk of 132 AQP4-IgG+ NMOSD patients.
[truncated: 3,650 more rows]

[truncated: 7 more sheets: Supplementary Table S4, Supplementary Table S5, Supplementary Table S6, Supplementary Table S7, Supplementary Table S8, Supplementary Table S9, Supplementary Table S10]
